# Supplementary material for: Variants in EXOSC9 Disrupt the RNA Exosome and Result in Cerebellar Atrophy with Spinal Motor Neuronopathy
Source: Am J Hum Genet. 2018 May 3;102(5):858–73. doi: 10.1016/j.ajhg.2018.03.011 (PMC5986733; doi:10.1016/j.ajhg.2018.03.011)
Supplement: Table S4. RNAseq Obtained from Fibroblasts of Individual 1-II:1 and from Skeletal Muscle of 2-II:1 [file mmc2.xlsx]

## Sheet: rs1_all_Cases_Control_EXOSC9_50
													Female - Muscle (EXOSC9 vs. Controls)						Male - Muscle (EXOSC9 vs. Controls)								Fibroblasts (EXOSC9 vs. Controls)
No.	GROUP	Row.names	Symbol	Name	GO	OMIM	EnsemblTranscriptID	Startposition	EndPosition	Pattern	Cluster	3'UTR AU-rich element	log2Fold	padj	EXOSC9-B15	SRR1398538	SRR1398539	SRR1398540	log2Fold	padj	EXOSC9-101	SRR1398532	SRR1398533	SRR1398534	SRR1398535	SRR1398536	log2Fold	padj	EXOSC9	CTRL1	CTRL2
1a	Musc. Both + Fibro Up	ENSG00000198300	PEG3	paternally expressed 3	The cellular synthesis of RNA on a template of DNA. [GOC:jl, GOC:txnOH];"That part of the nuclear content other than the chromosomes or the nucleolus." [GOC:ma, ISBN:0124325653];"A double-membrane-bounded compartment that engulfs endogenous cellular material as well as invading microorganisms to target them to the vacuole/lysosome for degradation as part of macroautophagy." [GOC:autophagy, ISBN:0…	.	ENST00000326441	2290	2303	GTATATTTATACT	1	YES	2.52676	5.47572e-11	1656	146	183	209	4.19056	3.88349e-27	3646	201	136	133	141	81	2.44519	0.000295825	712	90	38
1d	Musc. Both Down + Fibro Up	ENSG00000037965	HOXC8	homeobox C8	The process in which a relatively unspecialized cell acquires specialized features of a neuron. [GOC:mah];"The process in which the anatomical structures of the skeleton are generated and organized." [GOC:dph, GOC:dsf, GOC:jid, GOC:tb];"Any molecular function by which a gene product interacts selectively and non-covalently with DNA (deoxyribonucleic acid)." [GOC:dph, GOC:jl, GOC:tb, GOC:vw];"The …	.	.	.	.	.	.	NO	-1.06912	0.0271214	500	601	601	885	-1.7484	9.98682e-08	360	810	951	927	765	1022	1.35614	0.0762019	851	224	223
2a	Muscle both up	ENSG00000116106	EPHA4	EPH receptor A4	The external part of the cell wall and/or plasma membrane. [GOC:jl, GOC:mtg_sensu, GOC:sm];"Interacting selectively and non-covalently with an ephrin receptor." [GOC:ai];"The process in which the anatomical structures of the nephric duct are generated and organized. A nephric duct is a tube that drains a primitive kidney." [GOC:mtg_kidney_jan10];"Interacting selectively and non-covalently with an…	Amyotrophic lateral sclerosis	ENST00000281821	3265	3278	TCATTTATTTATG	2	YES	1.50817	0.000818752	1885	385	592	299	1.52665	0.00256582	1546	543	345	403	460	173	0.200706	0.999905	1696	1399	925
2a	Muscle both up	ENSG00000126970	ZC4H2	zinc finger C4H2-type containing	A cellular component that forms a specialized region of connection between two or more cells or between a cell and the extracellular matrix. At a cell junction, anchoring proteins extend through the plasma membrane to link cytoskeletal proteins in one cell to cytoskeletal proteins in neighboring cells or to proteins in the extracellular matrix. [GOC:mah, http://www.vivo.colostate.edu/hbooks/cmb/c…	Arthrogryposis Multiplex Congenita and Intellectual Disability;Intellectual disability-developmental delay-contractures syndrome	.	.	.	.	.	NO	1.55613	0.0011051	482	88	140	85	2.35478	2.51228e-11	817	131	111	80	142	106	0.0607842	0.999905	448	428	262
2a	Muscle both up	ENSG00000133020	MYH8	myosin heavy chain 8	Interacting selectively and non-covalently with a light chain of a myosin complex. [GOC:mah];"Catalysis of movement along a microfilament, coupled to the hydrolysis of a nucleoside triphosphate (usually ATP)." [GOC:mah, ISBN:0815316194];"A process in which force is generated within skeletal muscle tissue, resulting in a change in muscle geometry. Force generation involves a chemo-mechanical energ…	Distal arthrogryposis type 1B;Carney complex-trismus-pseudocamptodactyly syndrome;ARTHROGRYPOSIS DISTAL TYPE 7;CARNEY COMPLEX VARIANT	.	.	.	.	.	NO	7.06818	2.65119e-33	247654	563	1668	517	3.01782	0.0427463	331649	319	27004	3561	904	2068	0.127202	NA	1	0	0
2a	Muscle both up	ENSG00000030304	MUSK	muscle associated receptor tyrosine kinase	A series of molecular signals initiated by the binding of an extracellular ligand to a receptor on the surface of the target cell where the receptor possesses tyrosine kinase activity, and ending with regulation of a downstream cellular process, e.g. transcription. [GOC:ceb, GOC:signaling];"The biological process whose specific outcome is the progression of a multicellular organism over time from…	FETAL AKINESIA DEFORMATION SEQUENCE;positive regulation of protein phosphorylation;MYASTHENIC SYNDROME CONGENITAL 9 ASSOCIATED WITH ACETYLCHOLINE RECEPTOR DEFICIENCY;Postsynaptic congenital myasthenic syndromes	.	.	.	.	.	NO	3.61925	4.22015e-09	1052	26	42	73	3.46573	1.99355e-07	1182	49	28	137	55	66	0.317086	NA	19	10	2
2b	Muscle both down	ENSG00000197102	DYNC1H1	dynein cytoplasmic 1 heavy chain 1	The mitotic cell cycle transition by which a cell in G2 commits to M phase. The process begins when the kinase activity of M cyclin/CDK complex reaches a threshold high enough for the cell cycle to proceed. This is accomplished by activating a positive feedback loop that results in the accumulation of unphosphorylated and active M cyclin/CDK complex. [GOC:mtg_cell_cycle];"A process that is carrie…	Autosomal dominant Charcot-Marie-Tooth disease type 2O;SPINAL MUSCULAR ATROPHY LOWER EXTREMITY-PREDOMINANT 1 AUTOSOMAL DOMINANT;establishment of spindle localization;Autosomal dominant non-syndromic intellectual disability;CHARCOT-MARIE-TOOTH DISEASE AXONAL TYPE 2O;Spinal muscular atrophy lower extremity-predominant AD;Autosomal dominant childhood-onset proximal spinal muscular atrophy without co…	.	.	.	.	.	NO	-1.27411	8.04629e-05	13238	18767	27047	18405	-1.41875	4.87008e-11	10684	20143	23575	22184	22098	17476	0.0236976	0.999905	65814	66753	38168
2b	Muscle both down	ENSG00000185963	BICD2	BICD cargo adaptor 2	A microtubule-based process that is mediated by motor proteins and results in the movement of organelles, other microtubules, or other particles along microtubules. [GOC:cjm, ISBN:0815316194];"Any process in which a microtubule is maintained in a specific location in a cell by attachment to a microtubule organizing center." [GOC:BHF, PMID:19825938];"The membrane surrounding a cell that separates …	Proximal Spinal Muscular Atrophy with Autosomal-Dominant Inheritance;SPINAL MUSCULAR ATROPHY LOWER EXTREMITY-PREDOMINANT 2 AUTOSOMAL DOMINANT;Autosomal dominant childhood-onset proximal spinal muscular atrophy with contractures	.	.	.	.	.	NO	-1.28892	9.60509e-06	2263	3201	4330	3490	-1.26194	1.93487e-06	1894	2948	4006	3519	3540	2789	0.10477	0.999905	5317	5352	2676
3a	Fibro. Up	ENSG00000050344	NFE2L3	nuclear factor, erythroid 2 like 3	The synthesis of RNA from a DNA template by RNA polymerase II, originating at an RNA polymerase II promoter. Includes transcription of messenger RNA (mRNA) and certain small nuclear RNAs (snRNAs). [GOC:jl, GOC:txnOH, ISBN:0321000382];"Any process that activates or increases the frequency, rate or extent of cellular DNA-templated transcription." [GOC:go_curators, GOC:txnOH];"Interacting selectivel…	.	.	.	.	.	.	NO	0.210598	0.652488	488	256	326	246	-0.410883	0.334227	255	188	247	239	273	294	1.74907	0.0359622	147	40	15
3a	Fibro. Up	ENSG00000126778	SIX1	SIX homeobox 1	The biological process whose specific outcome is the progression of an anatomical structure from an initial condition to its mature state. This process begins with the formation of the structure and ends with the mature structure, whatever form that may be including its natural destruction. An anatomical structure is any biological entity that occupies space and is distinguished from its surround…	DEAFNESS AUTOSOMAL DOMINANT 23;RNA polymerase II core promoter proximal region sequence-specific DNA binding;BOR syndrome;branchiootic syndrome type 3 (BOS3);BRANCHIOOTORENAL SYNDROME 1;Autosomal dominant nonsyndromic sensorineural deafness type DFNA;transcriptional activator activity RNA polymerase II core promoter proximal region sequence-specific binding;deafness autosomal dominant type 23 (DF…	ENST00000554986	391	404	TTTAATTTATATA	1	YES	-0.615059	0.0921441	14917	13952	19148	12404	-0.336591	0.358921	12727	14793	11903	12888	9509	9923	1.71589	0.00104911	1779	442	298
3a	Fibro. Up	ENSG00000052850	ALX4	ALX homeobox 4	The process, occurring in the embryo, by which the anatomical structures of the digit are generated and organized. A digit is one of the terminal divisions of an appendage, such as a finger or toe. [GOC:bf, GOC:jl, UBERON:0002544];"Any process that activates or increases the frequency, rate or extent of transcription from an RNA polymerase II promoter." [GOC:go_curators, GOC:txnOH];"A protein com…	Frontonasal dysplasia 2;Isolated scaphocephaly;Frontonasal dysplasia with alopecia and genital anomaly;hair follicle development;Craniosynostosis 5 susceptibility to;PARIETAL FORAMINA 2;Enlarged Parietal Foramina/Cranium Bifidum;Potocki-Shaffer syndrome	.	.	.	.	.	NO	-0.231699	0.786092	127	60	150	91	0.741686	0.307947	329	128	134	134	270	49	3.51026	3.84384e-08	266	6	5
3a	Fibro. Up	ENSG00000106511	MEOX2	mesenchyme homeobox 2	The synthesis of RNA from a DNA template by RNA polymerase II, originating at an RNA polymerase II promoter. Includes transcription of messenger RNA (mRNA) and certain small nuclear RNAs (snRNAs). [GOC:jl, GOC:txnOH, ISBN:0321000382];"The biological process whose specific outcome is the progression of a multicellular organism over time from an initial condition (e.g. a zygote or a young adult) to…	transcriptional activator activity RNA polymerase II distal enhancer sequence-specific binding;transcriptional activator activity RNA polymerase II core promoter proximal region sequence-specific binding;regulation of RNA polymerase II regulatory region sequence-specific DNA binding;positive regulation of transcription from RNA polymerase II promoter;positive regulation of neuron death	.	.	.	.	.	NO	0.870773	0.107942	2018	650	1047	455	1.57126	3.22225e-06	2759	828	579	560	870	529	1.87579	0.00414073	1870	268	281
3a	Fibro. Up	ENSG00000077092	RARB	retinoic acid receptor beta	That part of the nuclear content other than the chromosomes or the nucleolus. [GOC:ma, ISBN:0124325653];"Any process that activates or increases the rate or extent of cell proliferation." [GOC:go_curators];"The process whose specific outcome is the progression of the retina over time, from its formation to the mature structure. The retina is the innermost layer or coating at the back of the eyeba…	Matthew-Wood syndrome;embryonic digestive tract development;Microphthalmia and Diaphragmatic Hernia;Microphthalmia syndromic 12	ENST00000330688	1300	1313	ATATATTTATTTT	1	YES	0.310211	0.624565	641	371	432	211	2.37366	1.86761e-07	1706	292	326	145	232	162	1.838	0.0202794	65	19	3
3a	Fibro. Up	ENSG00000181690	PLAG1	PLAG1 zinc finger	The increase in size or mass of the prostate gland where the increase in size or mass has the specific outcome of the progression of the gland, from its formation to its mature state. [GOC:dph];"The synthesis of RNA from a DNA template by RNA polymerase II, originating at an RNA polymerase II promoter. Includes transcription of messenger RNA (mRNA) and certain small nuclear RNAs (snRNAs)." [GOC:j…	Pleomorphic salivary gland adenoma;SALIVARY GLAND ADENOMA PLEOMORPHIC	ENST00000316981	1816	1829	CATTATTTAAAAT	1	YES	1.04824	0.106146	693	196	331	117	2.63069	2.73113e-15	805	70	103	105	94	90	1.1211	0.0852853	3180	1319	848
4b	Musc. P1-Down	ENSG00000124164	VAPB	VAMP associated protein B and C	Interacting selectively and non-covalently with the FFAT motif, a short motif containing diphenylalanine in an acidic tract that targets proteins to the cytosolic surface of the ER and to the nuclear membrane by binding directly to members of the VAP (VAMP-associated protein) protein family. [PMID:12727870, PMID:15455074, PMID:16004875];"Any process that activates or increases the frequency, rate…	AMYOTROPHIC LATERAL SCLEROSIS 8;cellular calcium ion homeostasis;positive regulation of viral genome replication;endoplasmic reticulum organization;SPINAL MUSCULAR ATROPHY LATE-ONSET FINKEL TYPE;Amyotrophic lateral sclerosis;endoplasmic reticulum unfolded protein response;Adult-onset proximal spinal muscular atrophy autosomal dominant;ER to Golgi vesicle-mediated transport;COPII-coated vesicle bu…	ENST00000475243	712	725	ACTTATTTAATGT	1	YES	-1.06468	0.000108382	7978	10290	11616	11054	-0.763152	0.00186681	7857	9450	11611	9236	10461	8358	-0.331548	0.999905	2382	3031	1883
5b	Musc. P2-Down	ENSG00000132740	IGHMBP2	immunoglobulin mu binding protein 2	The cellular metabolic process in which a cell duplicates one or more molecules of DNA. DNA replication begins when specific sequences, known as origins of replication, are recognized and bound by initiation proteins, and ends when the original DNA molecule has been completely duplicated and the copies topologically separated. The unit of replication usually corresponds to the genome of the cell,…	Spinal muscular atrophy with respiratory distress type 1;Spinal Muscular Atrophy with Respiratory Distress 1;SPINAL MUSCULAR ATROPHY DISTAL AUTOSOMAL RECESSIVE 1;CHARCOT-MARIE-TOOTH DISEASE AXONAL TYPE 2S;Charcot-Marie-Tooth disease type 2S	ENST00000255078	834	847	AATTATTTAAAAA	1	YES	-0.91484	0.0199672	987	1026	1640	1073	-1.66143	6.71818e-16	516	1209	1174	1174	1310	1149	-0.0104392	0.999905	655	602	446
5a	Musc. P2-Up	ENSG00000102024	PLS3	plastin 3	All of the contents of a cell excluding the plasma membrane and nucleus, but including other subcellular structures. [ISBN:0198547684];"Interacting selectively and non-covalently with calcium ions (Ca2+)." [GOC:ai];"The process whose specific outcome is the progression of bone over time, from its formation to the mature structure. Bone is the hard skeletal connective tissue consisting of both min…	BONE MINERAL DENSITY QUANTITATIVE TRAIT LOCUS 18;bone development;X-linked osteoporosis with fractures	.	.	.	.	.	NO	-0.137608	0.843646	5168	3767	5402	2202	1.05144	0.00533859	7934	3428	2684	2077	3697	2067	0.0031904	0.999905	26583	31605	13080
5a	Musc. P2-Up	ENSG00000138696	BMPR1B	bone morphogenetic protein receptor type 1B	The condensation of mesenchymal cells that have been committed to differentiate into chondrocytes. [ISBN:0878932437];"Any process that results in a change in state or activity of a cell (in terms of movement, secretion, enzyme production, gene expression, etc.) as a result of a growth factor stimulus." [GOC:mah];"A series of molecular signals initiated by the binding of an extracellular ligand to…	embryonic skeletal system development;positive regulation of bone mineralization;Fibular aplasia-complex brachydactyly syndrome;BRACHYDACTYLY TYPE A1 D;cellular response to BMP stimulus;BRACHYDACTYLY TYPE A2;positive regulation of cell differentiation;positive regulation of osteoblast differentiation;Brachydactyly type A1;transmembrane receptor protein serine/threonine kinase activity;embryonic l…	ENST00000515059	3094	3107	ATATTTATTTATA	2	YES	-0.257517	0.605733	362	236	354	268	1.3248	0.000276073	1001	197	322	328	328	266	0.265286	0.999905	124	96	79
5a	Musc. P2-Up	ENSG00000121989	ACVR2A	activin A receptor type 2A	The external part of the cell wall and/or plasma membrane. [GOC:jl, GOC:mtg_sensu, GOC:sm];"The establishment of an organism's body plan or part of an organism with respect to the left and right halves. The pattern can either be symmetric, such that the halves are mirror images, or asymmetric where the pattern deviates from this symmetry." [GOC:dph, GOC:jid];"Combining with activin and transmitti…	positive regulation of bone mineralization;activin receptor signaling pathway;cellular response to BMP stimulus;positive regulation of protein phosphorylation;BMP signaling pathway;positive regulation of osteoblast differentiation;positive regulation of pathway-restricted SMAD protein phosphorylation;positive regulation of transcription from RNA polymerase II promoter	ENST00000535787	1776	1789	TGTTATTTATAAA	1	YES	0.340734	0.421695	1706	868	1076	702	1.53169	4.43754e-13	3242	754	828	872	882	745	-0.278138	0.999905	3155	2465	3159
5a	Musc. P2-Up	ENSG00000162733	DDR2	discoidin domain receptor tyrosine kinase 2	A series of molecular signals initiated by the binding of an extracellular ligand to a receptor on the surface of the target cell where the receptor possesses tyrosine kinase activity, and ending with regulation of a downstream cellular process, e.g. transcription. [GOC:ceb, GOC:signaling];"The attachment of a cell, either to another cell or to an underlying substrate such as the extracellular ma…	spondyloepimetaphyseal dysplasia short limb-hand type (SEMD-SL);positive regulation of bone mineralization;Spondyloepimetaphyseal dysplasia-short limb-abnormal calcification syndrome;positive regulation of osteoblast differentiation;SPONDYLOMETAEPIPHYSEAL DYSPLASIA SHORT LIMB-HAND TYPE;positive regulation of sequence-specific DNA binding transcription factor activity;positive regulation of protei…	ENST00000367922	296	309	GATAATTTATAAA	1	YES	0.364473	0.512767	2376	1107	1714	824	2.10684	2.64464e-05	5225	1388	705	619	1067	500	-0.0305068	0.999905	53170	53729	33116
5a	Musc. P2-Up	ENSG00000139219	COL2A1	collagen type II alpha 1 chain	The condensation of mesenchymal cells that have been committed to differentiate into chondrocytes. [ISBN:0878932437];"Interacting selectively and non-covalently with an identical protein or proteins." [GOC:jl];"The space external to the outermost structure of a cell. For cells without external protective or external encapsulating structures this refers to space outside of the plasma membrane. Thi…	embryonic skeletal system development;AVASCULAR NECROSIS OF FEMORAL HEAD PRIMARY;detection of light stimulus involved in visual perception;rhegmatogenous retinal detachment autosomal dominant (DRRD);OTOSPONDYLOMEGAEPIPHYSEAL DYSPLASIA;Stickler syndrome type 1;Autosomal dominant rhegmatogenous retinal detachment;Legg-Calve-Perthes disease;STICKLER SYNDROME TYPE I NONSYNDROMIC OCULAR;Spondyloepimet…	ENST00000380518	235	248	CTATTTATTTATT	2	YES	1.4223	0.252372	38	5	4	12	3.16402	7.61081e-06	100	7	3	8	10	7	-0.0152884	NA	0	0	1
5a	Musc. P2-Up	ENSG00000166603	MC4R	melanocortin 4 receptor	The regulated release of proinsulin from secretory granules (B granules) in the B cells of the pancreas; accompanied by cleavage of proinsulin to form mature insulin. [GOC:mah, ISBN:0198506732];"Any process that activates or increases the frequency, rate or extent of bone resorption." [GOC:go_curators];"The series of molecular signals generated as a consequence of a G-protein coupled receptor bin…	OBESITY LEANNESS INCLUDED;positive regulation of bone resorption;Obesity due to melanocortin-4 receptor deficiency	.	.	.	.	.	NO	0.890064	NA	4	0	0	0	5.19054	8.18263e-06	57	0	1	0	0	1	-0.776439	0.999905	132	435	41
5b	Musc. P2-Down	ENSG00000187764	SEMA4D	semaphorin 4D	Combining with an extracellular or intracellular messenger to initiate a change in cell activity. [GOC:ceb, ISBN:0198506732];"Any process that activates or increases the frequency, rate or extent of signal transduction mediated by the phosphatidylinositol 3-kinase cascade." [GOC:ef];"The attachment of a cell, either to another cell or to an underlying substrate such as the extracellular matrix, v…	transmembrane signaling receptor activity;positive regulation of phosphatidylinositol 3-kinase signaling;ossification involved in bone maturation;regulation of cell shape;negative regulation of alkaline phosphatase activity;negative regulation of transcription from RNA polymerase II promoter in response to UV-induced DNA damage;positive regulation of GTPase activity;leukocyte aggregation;semaphor…	.	.	.	.	.	NO	-0.413724	0.341502	11782	7775	13202	10257	-1.5814	3.97895e-07	4877	8252	10475	12646	11549	11129	0.270365	NA	79	58	22
1a	Musc. Both + Fibro Up	ENSG00000164176	EDIL3	EGF like repeats and discoidin domains 3	Interacting selectively and non-covalently with calcium ions (Ca2+). [GOC:ai];"Interacting selectively and non-covalently with an integrin." [GOC:ceb];"The biological process whose specific outcome is the progression of a multicellular organism over time from an initial condition (e.g. a zygote or a young adult) to a later condition (e.g. a multicellular animal or an aged adult)." [GOC:dph, GOC:e…	.	ENST00000296591	1308	1321	TCTAATTTATAAG	1	YES	5.82265	4.26094e-23	3841	25	64	17	7.065	2.0918e-30	8981	58	12	59	41	19	3.13406	6.33982e-16	2911	231	198
1a	Musc. Both + Fibro Up	ENSG00000088756	ARHGAP28	.	.	.	.	.	.	.	.	NO	4.01519	9.88528e-13	13730	250	464	705	3.08957	5.68213e-08	6211	483	235	866	524	330	2.95615	1.42078e-08	2596	134	192
1a	Musc. Both + Fibro Up	ENSG00000136231	IGF2BP3	insulin like growth factor 2 mRNA binding protein 3	Any process that modulates the frequency, rate or extent of the chemical reactions and pathways resulting in the formation of cytokines. [GOC:go_curators];"Any molecular function involved in the initiation, activation, perpetuation, repression or termination of polypeptide synthesis at the ribosome." [GOC:ai];"The part of the cytoplasm that does not contain organelles but which does contain other…	.	.	.	.	.	.	NO	5.1119	1.60724e-06	109	1	1	0	7.31225	3.93686e-22	360	0	1	0	3	1	2.80036	3.18997e-13	3580	426	272
1a	Musc. Both + Fibro Up	ENSG00000178222	RNF212	ring finger protein 212	The process in which a SUMO protein (small ubiquitin-related modifier) is conjugated to a target protein via an isopeptide bond between the carboxyl terminus of SUMO with an epsilon-amino group of a lysine residue of the target protein. [GOC:jl, PMID:11265250];"A proteinaceous scaffold found between homologous chromosomes during meiosis." [GOC:elh];"The cell cycle process in which genetic informa…	RECOMBINATION RATE QUANTITATIVE TRAIT LOCUS 1	.	.	.	.	.	NO	4.60439	1.65583e-24	1581	24	46	44	1.27035	0.00909049	137	36	45	51	31	39	2.46501	0.000304136	733	75	47
1a	Musc. Both + Fibro Up	ENSG00000103175	WFDC1	.	.	.	.	.	.	.	.	NO	2.24835	0.0030833	171	12	32	18	2.32086	1.27844e-07	262	29	33	40	36	45	2.41889	0.00127361	575	28	50
1a	Musc. Both + Fibro Up	ENSG00000157766	ACAN	aggrecan	The condensation of mesenchymal cells that have been committed to differentiate into chondrocytes. [ISBN:0878932437];"A thin layer of dense material found in various animal tissues interposed between the cells and the adjacent connective tissue. It consists of the basal lamina plus an associated layer of reticulin fibers." [ISBN:0198547684];"Any process that determines the size and arrangement of…	OSTEOCHONDRITIS DISSECANS SHORT STATURE AND EARLY-ONSET OSTEOARTHRITIS;spondyloepimetaphyseal dysplasia aggrecan type (SEMD-ACAN);SPONDYLOEPIMETAPHYSEAL DYSPLASIA AGGRECAN TYPE;Familial osteochondritis dissecans;Spondyloepiphyseal dysplasia Kimberley type;Short stature-advanced bone age-early onset osteoarthritis syndrome;spondyloepiphyseal dysplasia type Kimberley (SEDK)	.	.	.	.	.	NO	2.28037	0.0187867	121	6	25	8	3.53836	3.70658e-07	254	22	4	12	11	18	2.30982	1.87537e-09	10922	1815	1174
1a	Musc. Both + Fibro Up	ENSG00000185008	ROBO2	roundabout guidance receptor 2	The external part of the cell wall and/or plasma membrane. [GOC:jl, GOC:mtg_sensu, GOC:sm];"Interacting selectively and non-covalently with an identical protein or proteins." [GOC:jl];"Interacting selectively and non-covalently with any protein or protein complex (a complex of two or more proteins that may include other nonprotein molecules)." [GOC:go_curators];"Combining with an extracellular me…	VESICOURETERAL REFLUX 2;ureteric bud development;Familial vesicoureteral reflux	ENST00000487694	117	130	CAATTTATTTATG	2	YES	1.9773	0.067087	111	15	25	3	3.41898	3.00875e-07	229	10	8	25	18	7	2.03451	9.62514e-05	11605	1377	1685
1a	Musc. Both + Fibro Up	ENSG00000077616	NAALAD2	N-acetylated alpha-linked acidic dipeptidase 2	The component of a membrane consisting of the gene products and protein complexes having at least some part of their peptide sequence embedded in the hydrophobic region of the membrane. [GOC:dos, GOC:go_curators];"Catalysis of the hydrolysis of N-terminal dipeptides from a polypeptide chain." [GOC:mb];"Catalysis of the hydrolysis of the terminal or penultimate peptide bond at the C-terminal end o…	.	ENST00000534061	388	401	AGTTATTTATTCA	1	YES	1.89094	2.42814e-07	895	140	158	161	2.35998	1.09268e-17	1404	186	229	182	233	158	1.77401	0.0751673	193	51	10
1a	Musc. Both + Fibro Up	ENSG00000198185	ZNF334	zinc finger protein 334	A membrane-bounded organelle of eukaryotic cells in which chromosomes are housed and replicated. In most cells, the nucleus contains all of the cell's chromosomes except the organellar chromosomes, and is the site of RNA synthesis and processing. In some species, or in specialized cell types, RNA metabolism or DNA replication may be absent. [GOC:go_curators];"Interacting selectively and non-coval…	.	.	.	.	.	.	NO	3.22602	4.70081e-12	1343	110	70	76	2.88388	6.9765e-08	883	109	124	45	62	65	1.61189	0.0251729	812	276	96
1a	Musc. Both + Fibro Up	ENSG00000138771	SHROOM3	shroom family member 3	The aggregation of coloring matter in a particular location in a cell, occurring in response to some external stimulus. [GOC:jl];"The process whose specific outcome is the progression of an epithelial cell over time, from its formation to the mature structure. An epithelial cell is a cell usually found in a two-dimensional sheet with a free surface." [GOC:dph];"A cell junction at which anchoring …	Neural tube defect	ENST00000296043	469	482	TGTTATTTATATT	1	YES	2.27765	0.00767798	217	39	23	10	3.05021	0.00142368	365	65	9	21	5	21	1.59194	0.00302317	10496	2195	2274
1a	Musc. Both + Fibro Up	ENSG00000182916	TCEAL7	transcription elongation factor A like 7	A membrane-bounded organelle of eukaryotic cells in which chromosomes are housed and replicated. In most cells, the nucleus contains all of the cell's chromosomes except the organellar chromosomes, and is the site of RNA synthesis and processing. In some species, or in specialized cell types, RNA metabolism or DNA replication may be absent. [GOC:go_curators];"The cellular synthesis of RNA on a te…	.	.	.	.	.	.	NO	5.07823	3.34485e-33	4241	64	108	51	6.54047	1.65645e-117	9473	91	65	70	63	64	1.52835	0.00825786	1513	545	236
1a	Musc. Both + Fibro Up	ENSG00000133106	EPSTI1	epithelial stromal interaction 1 (breast)	.	.	ENST00000313624	197	210	TCATATTTAATCT	1	YES	1.57997	0.0186786	806	152	270	81	2.19448	0.000105655	763	186	56	100	147	87	1.49502	0.0317625	1553	383	316
1a	Musc. Both + Fibro Up	ENSG00000152495	CAMK4	calcium/calmodulin dependent protein kinase IV	Any process that activates or increases the frequency, rate or extent of cellular DNA-templated transcription. [GOC:go_curators, GOC:txnOH];"That part of the nuclear content other than the chromosomes or the nucleolus." [GOC:ma, ISBN:0124325653];"The cellular process in which a signal is conveyed to trigger a change in the activity or state of a cell. Signal transduction begins with reception of …	myeloid dendritic cell differentiation	.	.	.	.	.	NO	2.55739	7.79847e-06	248	26	27	22	5.3005	6.13796e-24	895	15	7	9	26	15	1.47201	0.0686408	694	246	98
1a	Musc. Both + Fibro Up	ENSG00000162631	NTNG1	netrin G1	De novo generation of a long process of a neuron, that carries efferent (outgoing) action potentials from the cell body towards target cells. Refers to the morphogenesis or creation of shape or form of the developing axon. [GOC:dph, GOC:jid, GOC:pg, GOC:pr, ISBN:0198506732];"Interacting selectively and non-covalently with any protein or protein complex (a complex of two or more proteins that may …	Atypical Rett syndrome	ENST00000370067	2252	2265	GATTATTTATAAT	1	YES	3.5516	0.000410779	99	1	4	5	4.52729	2.4718e-06	348	8	1	4	2	19	1.21996	0.0952048	1524	753	286
1a	Musc. Both + Fibro Up	ENSG00000242265	PEG10	paternally expressed 10	Any molecular function by which a gene product interacts selectively and non-covalently with DNA (deoxyribonucleic acid). [GOC:dph, GOC:jl, GOC:tb, GOC:vw];"The process in which relatively unspecialized cells, e.g. embryonic or regenerative cells, acquire specialized structural and/or functional features that characterize the cells, tissues, or organs of the mature organism or some other relative…	.	ENST00000482108	3752	3765	CTAAATTTATTAT	1	YES	3.29024	1.0156e-09	7342	220	584	524	4.7884	7.46488e-28	12799	360	200	475	277	238	1.14102	0.061389	3462	1412	950
1a	Musc. Both + Fibro Up	ENSG00000149212	SESN3	sestrin 3	Any process that modulates the frequency, rate or extent of response to reactive oxygen species. [GOC:kmv, GOC:TermGenie];"Any process that modulates the frequency, rate or extent of insulin receptor signaling." [GOC:bf];"Any process that stops, prevents or reduces the frequency, rate or extent of TORC1 signaling." [GO_REF:0000058, GOC:TermGenie, PMID:25366275];"Catalysis of an oxidation-reductio…	negative regulation of TORC1 signaling;cellular response to amino acid stimulus	ENST00000536441	640	653	CATAATTTAATGT	1	YES	4.6052	1.49299e-21	49857	681	1788	1119	5.09653	7.86346e-83	45021	1049	915	936	1122	658	1.12017	0.0686408	6691	3061	1624
1b	Musc. Both + Fibro Down	ENSG00000142798	HSPG2	heparan sulfate proteoglycan 2	Interacting selectively and non-covalently with calcium ions (Ca2+). [GOC:ai];"The space external to the outermost structure of a cell. For cells without external protective or external encapsulating structures this refers to space outside of the plasma membrane. This term covers the host cell environment outside an intracellular parasite." [GOC:go_curators];"Interacting selectively and non-coval…	SCHWARTZ-JAMPEL SYNDROME TYPE 1;dyssegmental dysplasia Silverman-Handmaker type (DDSH);Dyssegmental dysplasia Silverman-Handmaker type;Schwartz-Jampel syndrome	.	.	.	.	.	NO	-1.21956	0.00546859	16511	25735	34857	17553	-1.24541	0.0347554	10065	31547	14295	12155	24161	9855	-1.03063	0.0972523	22419	45675	31757
1b	Musc. Both + Fibro Down	ENSG00000163827	LRRC2	leucine rich repeat containing 2	.	.	.	.	.	.	.	NO	-2.1567	1.36241e-06	8549	27401	19171	30746	-3.16048	2.91686e-39	3727	26796	29506	22750	24854	20645	-1.24214	0.0363248	1394	3373	2233
1b	Musc. Both + Fibro Down	ENSG00000159399	HK2	hexokinase 2	Any process that results in a change in state or activity of an organism (in terms of movement, secretion, enzyme production, gene expression, etc.) as a result of a inadequate blood supply. [GOC:hjd];"Catalysis of the reaction: ATP + D-glucose = ADP + D-glucose-6-phosphate." [EC:2.7.1.2];"Catalysis of the reaction: ATP + D-hexose = ADP + D-hexose 6-phosphate." [EC:2.7.1.1];"The chemical reaction…	establishment of protein localization to mitochondrion;positive regulation of mitophagy in response to mitochondrial depolarization;maintenance of protein location in mitochondrion	ENST00000290573	782	795	TTTAATTTATATT	1	YES	-5.60368	1.93137e-79	216	7803	7328	6741	-2.70534	1.42082e-06	572	3595	5170	1697	2056	2369	-1.32271	0.0629632	1530	5794	1887
1b	Musc. Both + Fibro Down	ENSG00000203709	C1orf132	.	.	.	.	.	.	.	.	NO	-3.07494	1.41233e-14	1329	8849	6127	8037	-4.61579	2.21796e-34	358	7160	6955	4773	6593	8647	-1.32333	0.0786872	389	988	745
1b	Musc. Both + Fibro Down	ENSG00000135424	ITGA7	integrin subunit alpha 7	The external part of the cell wall and/or plasma membrane. [GOC:jl, GOC:mtg_sensu, GOC:sm];"A protein complex that is composed of one alpha subunit and one beta subunit, both of which are members of the integrin superfamily of cell adhesion receptors; the complex spans the plasma membrane and binds to extracellular matrix ligands, cell-surface ligands, and soluble ligands." [PMID:17543136];"The a…	Congenital Muscular Dystrophy;Congenital fiber-type disproportion myopathy;MUSCULAR DYSTROPHY CONGENITAL DUE TO INTEGRIN ALPHA-7 DEFICIENCY;heterotypic cell-cell adhesion;Congenital muscular dystrophy with integrin alpha-7 deficiency	.	.	.	.	.	NO	-1.88159	1.61586e-08	12238	23854	38361	29113	-1.5955	3.73976e-10	15019	29551	36690	38071	31979	31264	-1.60288	0.0444494	174	432	697
1b	Musc. Both + Fibro Down	ENSG00000155792	DEPTOR	DEP domain containing MTOR-interacting protein	The living contents of a cell; the matter contained within (but not including) the plasma membrane, usually taken to exclude large vacuoles and masses of secretory or ingested material. In eukaryotes it includes the nucleus and cytoplasm. [ISBN:0198506732];"Any process that reduces cell size." [GOC:go_curators];"Any process that stops, prevents, or reduces the frequency, rate or extent of TOR sig…	negative regulation of cell size;negative regulation of protein kinase activity;negative regulation of TOR signaling;negative regulation of extrinsic apoptotic signaling pathway in absence of ligand	.	.	.	.	.	NO	-1.69351	8.42653e-10	5785	12454	14008	10844	-1.38176	0.00485616	6476	7584	19190	9996	14732	12142	-1.61635	0.00510756	268	1128	521
1b	Musc. Both + Fibro Down	ENSG00000205221	VIT	vitrin	Interacting selectively and non-covalently with any glycan (polysaccharide) containing a substantial proportion of aminomonosaccharide residues. [GOC:jl, ISBN:0198506732];"Any process that increases the frequency, rate or extent of cell-substrate adhesion. Cell-substrate adhesion is the attachment of a cell to the underlying substrate via adhesion molecules." [GOC:dph, GOC:pf, GOC:tb];"A layer co…	.	.	.	.	.	.	NO	-2.69693	2.71853e-14	143	523	776	607	-1.39812	0.000524436	350	901	568	875	584	526	-1.70034	0.00315439	1571	7018	2313
1b	Musc. Both + Fibro Down	ENSG00000234719	RP11-166B2.1	.	A membrane-bounded organelle of eukaryotic cells in which chromosomes are housed and replicated. In most cells, the nucleus contains all of the cell's chromosomes except the organellar chromosomes, and is the site of RNA synthesis and processing. In some species, or in specialized cell types, RNA metabolism or DNA replication may be absent. [GOC:go_curators]	.	.	.	.	.	.	NO	-2.35114	0.0104356	14	102	44	34	-2.22277	0.0439046	6	5	23	71	23	22	-1.85041	0.0786872	13	102	141
1b	Musc. Both + Fibro Down	ENSG00000181754	AMIGO1	adhesion molecule with Ig like domain 1	The component of a membrane consisting of the gene products and protein complexes having at least some part of their peptide sequence embedded in the hydrophobic region of the membrane. [GOC:dos, GOC:go_curators];"De novo generation of a long process of a neuron, that carries efferent (outgoing) action potentials from the cell body towards target cells. Refers to the morphogenesis or creation of …	.	.	.	.	.	.	NO	-2.18253	1.95991e-12	832	2291	3165	2191	-1.26536	9.36371e-08	1622	2727	2842	3142	3392	2326	-1.95727	0.00414073	100	599	294
1b	Musc. Both + Fibro Down	ENSG00000055813	CCDC85A	coiled-coil domain containing 85A	.	.	ENST00000407595	881	894	GTATATTTAATAA	1	YES	-2.30162	2.04411e-09	98	341	365	281	-1.55852	0.0136744	85	316	177	134	270	89	-1.96226	0.0145696	19	245	68
1b	Musc. Both + Fibro Down	ENSG00000197971	MBP	myelin basic protein	An axon part that is located between the nodes of Ranvier and surrounded by compact myelin sheath. [GOC:mah, GOC:mh];"The action of a molecule that contributes to the structural integrity of the myelin sheath of a nerve." [GOC:mah];"An electrically insulating fatty layer that surrounds the axons of many neurons. It is an outgrowth of glial cells: Schwann cells supply the myelin for peripheral neu…	.	.	.	.	.	.	NO	-2.40101	9.9824e-16	2920	9781	10024	11063	-2.46019	1.36687e-39	2575	10164	10886	10212	11012	10016	-2.05587	0.000374361	406	1391	1927
1b	Musc. Both + Fibro Down	ENSG00000254343	AC091563.1	.	.	.	.	.	.	.	.	NO	-2.04819	1.86081e-09	574	1539	2002	1280	-1.6937	0.00298158	688	948	2828	1189	1636	1920	-2.34758	0.000403932	22	223	145
1b	Musc. Both + Fibro Down	ENSG00000064205	WISP2	WNT1 inducible signaling pathway protein 2	Interacting selectively and non-covalently with an integrin. [GOC:ceb];"Interacting selectively and non-covalently with an insulin-like growth factor, any member of a group of polypeptides that are structurally homologous to insulin and share many of its biological activities, but are immunologically distinct from it." [ISBN:0198506732];"Any process that decreases the rate or frequency of cell de…	.	.	.	.	.	.	NO	-4.22654	5.78189e-10	72	565	2282	785	-5.06138	1.23729e-25	38	1490	1230	1095	969	550	-2.38568	4.81232e-09	2012	13109	6199
1b	Musc. Both + Fibro Down	ENSG00000196139	AKR1C3	aldo-keto reductase family 1, member C3	Catalysis of the reaction: all-trans-retinol + NADP+ = all-trans-retinal + NADPH + H+. [RHEA:25036];"The chemical reactions and pathways by which prostaglandins are formed from arachidonic acid, and in which prostaglandin-endoperoxide synthase (cyclooxygenase) catalyzes the committed step in the conversion of arachidonic acid to the prostaglandin-endoperoxides PGG2 and PGH2." [PMID:19854273];"Any…	negative regulation of testosterone biosynthetic process;daunorubicin metabolic process;positive regulation of cell proliferation;doxorubicin metabolic process	.	.	.	.	.	NO	-1.12004	0.0858928	560	1175	887	434	-1.40043	0.0164197	355	897	1211	601	497	395	-2.69168	2.49944e-11	559	4715	2520
1b	Musc. Both + Fibro Down	ENSG00000108823	SGCA	sarcoglycan alpha	The component of a membrane consisting of the gene products and protein complexes having at least some part of their peptide sequence embedded in the hydrophobic region of the membrane. [GOC:dos, GOC:go_curators];"Interacting selectively and non-covalently with calcium ions (Ca2+)." [GOC:ai];"Any of the small (10-200 nm), heterogeneous, highly dynamic, sterol- and sphingolipid-enriched membrane d…	Autosomal recessive limb-girdle muscular dystrophy type 2D;MUSCULAR DYSTROPHY LIMB-GIRDLE TYPE 2D	.	.	.	.	.	NO	-1.39281	8.16993e-08	16333	27132	30068	27698	-1.82757	8.28553e-09	12053	24604	30316	33360	34099	36156	-2.82899	2.16614e-05	28	363	236
1b	Musc. Both + Fibro Down	ENSG00000106688	SLC1A1	solute carrier family 1 member 1	The process of creating protein oligomers, compounds composed of a small number, usually between three and ten, of identical component monomers. Oligomers may be formed by the polymerization of a number of monomers or the depolymerization of a large protein polymer. [GOC:ai];"The directed movement of charged atoms or small charged molecules into, out of or within a cell, or between cells, by mean…	SCHIZOPHRENIA 18;Dicarboxylic aminoaciduria	ENST00000262352	674	687	ATATATTTATTAT	1	YES	-1.81231	5.73369e-05	96	261	227	198	-1.09426	0.0447367	108	105	180	207	264	120	-3.12112	1.24841e-12	70	855	706
1c	Musc. Both Up + Fibro Down	ENSG00000177106	EPS8L2	EPS8 like 2	A series of molecular signals within the cell that are mediated by a member of the Rho family of proteins switching to a GTP-bound active state. [GOC:bf];"Any process that activates or increases the frequency, rate or extent of ruffle assembly." [GOC:TermGenie, GOC:yaf];"Stimulates the exchange of guanyl nucleotides associated with a GTPase of the Rho family. Under normal cellular physiological c…	.	.	.	.	.	.	NO	4.25066	8.10358e-23	1212	27	49	38	1.80306	0.0101798	407	113	33	117	44	84	-1.14625	0.0936142	953	2290	1399
1c	Musc. Both Up + Fibro Down	ENSG00000182463	TSHZ2	.	.	.	.	.	.	.	.	NO	1.17269	0.00486747	633	172	224	147	2.68091	2.01301e-13	1152	169	112	135	142	82	-1.15841	0.0579869	3159	8075	4140
1c	Musc. Both Up + Fibro Down	ENSG00000180914	OXTR	oxytocin receptor	Combining with vasopressin to initiate a change in cell activity. [GOC:ai];"Any process in which the force of blood traveling through the circulatory system is increased." [GOC:go_curators, GOC:mtg_cardio];"Any process that results in a change in state or activity of a cell or an organism (in terms of movement, secretion, enzyme production, gene expression, etc.) as a result of a cytokine stimulu…	.	.	.	.	.	.	NO	3.12711	3.48744e-07	272	13	19	21	4.36391	5.46188e-23	713	29	28	23	13	23	-1.22256	0.0351095	4284	8958	7416
1c	Musc. Both Up + Fibro Down	ENSG00000008394	MGST1	microsomal glutathione S-transferase 1	Interacting selectively and non-covalently with an identical protein or proteins. [GOC:jl];"The chemical reactions and pathways involving a xenobiotic compound, a compound foreign to living organisms. Used of chemical compounds, e.g. a xenobiotic chemical, such as a pesticide." [GOC:cab2];"Any process that results in a change in state or activity of a cell or an organism (in terms of movement, se…	.	ENST00000535309	541	554	GAATATTTAATAT	1	YES	1.51851	0.00251962	479	91	147	81	1.30691	0.0602616	387	154	183	96	67	47	-1.28055	0.0131719	4556	11170	8078
1c	Musc. Both Up + Fibro Down	ENSG00000156265	MAP3K7CL	MAP3K7 C-terminal like	A membrane-bounded organelle of eukaryotic cells in which chromosomes are housed and replicated. In most cells, the nucleus contains all of the cell's chromosomes except the organellar chromosomes, and is the site of RNA synthesis and processing. In some species, or in specialized cell types, RNA metabolism or DNA replication may be absent. [GOC:go_curators];"The initiation of the activity of the…	.	.	.	.	.	.	NO	1.36806	0.000595848	5517	1252	1859	1036	3.08242	1.07365e-15	14821	951	1001	1492	1126	1501	-1.34907	0.0243549	1032	3169	1569
1c	Musc. Both Up + Fibro Down	ENSG00000183801	OLFML1	olfactomedin like 1	The space external to the outermost structure of a cell. For cells without external protective or external encapsulating structures this refers to space outside of the plasma membrane. This term covers the host cell environment outside an intracellular parasite. [GOC:go_curators]	.	.	.	.	.	.	NO	1.93284	5.66706e-06	2087	321	475	248	2.51797	2.40099e-08	2415	487	249	248	302	195	-1.36596	0.0663978	786	2741	997
1c	Musc. Both Up + Fibro Down	ENSG00000118971	CCND2	cyclin D2	A small, dense body one or more of which are present in the nucleus of eukaryotic cells. It is rich in RNA and protein, is not bounded by a limiting membrane, and is not seen during mitosis. Its prime function is the transcription of the nucleolar DNA into 45S ribosomal-precursor RNA, the processing of this RNA into 5.8S, 18S, and 28S components of ribosomal RNA, and the association of these comp…	Megalencephaly-polymicrogyria-polydactyly-hydrocephalus syndrome 3;Megalencephaly-polymicrogyria-postaxial polydactyly-hydrocephalus syndrome;MEGALENCEPHALY-POLYMICROGYRIA-POLYDACTYLY-HYDROCEPHALUS SYNDROME 2	.	.	.	.	.	NO	1.76064	0.000261592	931	121	246	156	3.74412	8.16786e-19	3999	310	136	226	180	172	-1.52638	0.0427103	261	572	901
1c	Musc. Both Up + Fibro Down	ENSG00000120885	CLU	microRNA 6843;clusterin	The external part of the cell wall and/or plasma membrane. [GOC:jl, GOC:mtg_sensu, GOC:sm];"Any process that modulates the frequency, rate or extent of beta-amyloid clearance." [GOC:BHF, GOC:TermGenie];"Innate immune responses are defense responses mediated by germline encoded components that directly recognize components of potential pathogens." [GO_REF:0000022, GOC:add, GOC:ebc, GOC:mtg_15nov05…	regulation of neuronal signal transduction;positive regulation of tau-protein kinase activity;negative regulation of intrinsic apoptotic signaling pathway in response to DNA damage;positive regulation of NF-kappaB transcription factor activity;positive regulation of proteasomal ubiquitin-dependent protein catabolic process;negative regulation of protein homooligomerization;positive regulation of …	.	.	.	.	.	NO	1.80224	1.89981e-07	8231	1369	1971	1222	1.56738	0.000299925	7628	2723	1447	2026	1352	1616	-1.62988	0.00039295	3414	10050	8082
1c	Musc. Both Up + Fibro Down	ENSG00000105894	PTN	pleiotrophin	The external part of the cell wall and/or plasma membrane. [GOC:jl, GOC:mtg_sensu, GOC:sm];"A process that modulates synaptic plasticity such that synapses are changed resulting in the increase in the rate, or frequency of synaptic transmission at the synapse." [GOC:dgh, GOC:dph];"Interacting selectively and non-covalently with heparan sulfate." [GO_REF:0000067, GOC:TermGenie, PMID:8567685];"Any …	.	.	.	.	.	.	NO	4.96158	1.46079e-25	4449	84	117	46	6.8895	4.64894e-59	13178	120	51	56	67	65	-1.66404	0.0351095	277	1907	391
1c	Musc. Both Up + Fibro Down	ENSG00000111863	ADTRP	.	.	.	ENST00000505099	172	185	CTTTATTTAAAAA	1	YES	3.32427	0.00162271	69	2	4	2	2.52925	0.0376833	43	9	1	0	5	3	-1.68007	0.0831848	31	254	90
1c	Musc. Both Up + Fibro Down	ENSG00000150594	ADRA2A	adrenoceptor alpha 2A	Any process that stops, prevents, or reduces the frequency, rate or extent of the chemical reactions and pathways resulting in the breakdown of lipids. [GOC:ai];"A process that is carried out at the cellular level which results in the assembly, arrangement of constituent parts, or disassembly of cytoskeletal structures comprising actin filaments and their associated proteins." [GOC:dph, GOC:jl, G…	positive regulation of cell migration;glucose homeostasis;positive regulation of wound healing spreading of epidermal cells;negative regulation of insulin secretion;negative regulation of insulin secretion involved in cellular response to glucose stimulus	.	.	.	.	.	NO	1.17158	0.0714398	370	61	157	95	1.99827	3.12061e-07	308	58	56	64	63	35	-1.73731	0.000540279	1096	4452	2062
1c	Musc. Both Up + Fibro Down	ENSG00000163815	CLEC3B	C-type lectin domain family 3 member B	Interacting selectively and non-covalently with calcium ions (Ca2+). [GOC:ai];"The space external to the outermost structure of a cell. For cells without external protective or external encapsulating structures this refers to space outside of the plasma membrane. This term covers the host cell environment outside an intracellular parasite." [GOC:go_curators];"Any process that results in a change …	.	.	.	.	.	.	NO	1.3253	0.02672	2422	612	912	318	2.34781	1.72809e-05	4588	1177	557	438	462	465	-1.76808	0.000411616	678	2421	1575
1c	Musc. Both Up + Fibro Down	ENSG00000157680	DGKI	diacylglycerol kinase iota	That part of the nuclear content other than the chromosomes or the nucleolus. [GOC:ma, ISBN:0124325653];"Stops, prevents or reduces the activity of any enzyme that catalyzes the hydrolysis of GTP to GDP and orthophosphate." [GOC:ai];"Any process that modulates the frequency, rate or extent of glutamatergic synaptic transmission, the process of communication from a neuron to another neuron across …	.	ENST00000453654	3326	3339	ATTTATTTATTTA	3	YES	2.43723	0.0520879	39	2	5	1	2.49272	0.00889647	44	2	3	7	8	3	-1.94041	2.76178e-05	471	2005	1430
1c	Musc. Both Up + Fibro Down	ENSG00000138193	PLCE1	phospholipase C epsilon 1	A process that is carried out at the cellular level which results in the assembly, arrangement of constituent parts, or disassembly of cytoskeletal structures. [GOC:dph, GOC:jl, GOC:mah];"Any process that modulates the frequency, rate or extent of Ras protein signal transduction." [GOC:bf];"The series of molecular signals generated as a consequence of a G-protein coupled receptor binding to its p…	NEPHROTIC SYNDROME TYPE 3;Familial idiopathic steroid-resistant nephrotic syndrome with diffuse mesangial sclerosis;glomerulus development;Sporadic idiopathic steroid-resistant nephrotic syndrome with diffuse mesangial sclerosis;Familial idiopathic steroid-resistant nephrotic syndrome with focal segmental hyalinosis	.	.	.	.	.	NO	2.70763	1.28448e-12	7025	480	785	756	3.65222	4.9624e-26	13278	539	705	1000	787	671	-2.04396	2.31867e-05	209	1019	736
1c	Musc. Both Up + Fibro Down	ENSG00000125730	C3	complement component 3	Any process that activates or increases the frequency, rate or extent of phagocytosis. [GOC:ai];"The space external to the outermost structure of a cell. For cells without external protective or external encapsulating structures this refers to space outside of the plasma membrane. This term covers the host cell environment outside an intracellular parasite." [GOC:go_curators];"Any process involve…	complement activation;HEMOLYTIC UREMIC SYNDROME ATYPICAL SUSCEPTIBILITY TO 5;COMPLEMENT COMPONENT 3 DEFICIENCY AUTOSOMAL RECESSIVE;Complement component 3 deficiency;Atypical hemolytic uremic syndrome with C3 anomaly;MACULAR DEGENERATION AGE-RELATED 9 SUSCEPTIBILITY TO;positive regulation of apoptotic cell clearance	.	.	.	.	.	NO	1.2116	0.00890367	16143	3649	6612	3298	1.38761	1.15502e-06	13439	4297	3266	4331	3972	2828	-2.74737	4.93121e-06	64	400	955
1c	Musc. Both Up + Fibro Down	ENSG00000145526	CDH18	cadherin 18	The component of a membrane consisting of the gene products and protein complexes having at least some part of their peptide sequence embedded in the hydrophobic region of the membrane. [GOC:dos, GOC:go_curators];"Interacting selectively and non-covalently with calcium ions (Ca2+)." [GOC:ai];"The membrane surrounding a cell that separates the cell from its external environment. It consists of a p…	.	.	.	.	.	.	NO	1.61389	0.0833075	84	8	23	16	3.99865	3.23289e-05	223	17	6	0	9	3	-2.90719	1.7077e-05	14	219	391
1c	Musc. Both Up + Fibro Down	ENSG00000102678	FGF9	fibroblast growth factor 9	Any process that activates or increases the frequency, rate or extent of cell division. [GOC:ai];"The space external to the outermost structure of a cell. For cells without external protective or external encapsulating structures this refers to space outside of the plasma membrane. This term covers the host cell environment outside an intracellular parasite." [GOC:go_curators];"Catalysis of the r…	multiple synostoses syndrome type 3;MULTIPLE SYNOSTOSES SYNDROME 3;Multiple synostoses syndrome	ENST00000382353	667	680	ATATTTATTTATT	2	YES	2.38445	0.0202499	701	140	33	15	3.57663	1.65661e-13	1393	137	68	54	81	56	-3.02142	1.34628e-10	175	1418	1472
1c	Musc. Both Up + Fibro Down	ENSG00000137033	IL33	interleukin 33	The cellular synthesis of RNA on a template of DNA. [GOC:jl, GOC:txnOH];"Any process that increases the frequency, rate or extent of gene expression. Gene expression is the process in which a gene's coding sequence is converted into a mature gene product or products (proteins or RNA). This includes the production of an RNA transcript as well as any processing to produce a mature RNA product or an…	.	.	.	.	.	.	NO	1.39795	0.0140165	2503	482	967	373	2.06048	1.88571e-05	2913	718	326	563	582	283	-3.15906	1.3617e-09	5	142	86
1c	Musc. Both Up + Fibro Down	ENSG00000082175	PGR	progesterone receptor	That part of the nuclear content other than the chromosomes or the nucleolus. [GOC:ma, ISBN:0124325653];"Interacting selectively and non-covalently with an ATPase, any enzyme that catalyzes the hydrolysis of ATP." [GOC:ai];"The cellular process in which a signal is conveyed to trigger a change in the activity or state of a cell. Signal transduction begins with reception of a signal (e.g. a ligand…	PROGESTERONE RESISTANCE	ENST00000325455	2286	2299	ATATATTTAATTT	1	YES	1.68505	0.00124527	814	128	132	208	1.37173	0.00362476	553	117	123	240	152	130	-3.18104	5.30043e-06	18	708	122
1c	Musc. Both Up + Fibro Down	ENSG00000184408	KCND2	Potassium voltage-gated channel subfamily D member 2	.	.	ENST00000331113	1255	1268	CATTATTTATTTT	1	YES	2.24595	0.0003472	364	34	73	32	2.77724	1.75193e-06	244	40	24	14	27	15	-3.41394	3.55112e-13	30	572	368
1d	Musc. Both Down + Fibro Up	ENSG00000107518	ATRNL1	Attractin like 1	.	.	.	.	.	.	.	NO	-2.26915	0.00561363	70	81	418	319	-5.17003	2.48531e-07	13	337	474	1922	1077	485	2.78733	0.00015186	417	14	20
1d	Musc. Both Down + Fibro Up	ENSG00000184058	TBX1	.	.	22q11.2 Deletion Syndrome	.	.	.	.	.	NO	-1.948	1.55149e-12	2534	5711	7648	6227	-2.07018	7.90115e-10	2270	6805	8983	6469	5736	7502	2.02535	0.0135168	419	71	31
1d	Musc. Both Down + Fibro Up	ENSG00000175084	DES	desmin	The living contents of a cell; the matter contained within (but not including) the plasma membrane, usually taken to exclude large vacuoles and masses of secretory or ingested material. In eukaryotes it includes the nucleus and cytoplasm. [ISBN:0198506732];"Interacting selectively and non-covalently with an identical protein or proteins." [GOC:jl];"Platelike region of a muscle sarcomere to which …	Desminopathy;Autosomal recessive limb-girdle muscular dystrophy type 2R;intermediate filament organization;Neurogenic scapuloperoneal syndrome Kaeser type;Autosomal dominant limb-girdle muscular dystrophy type 1E;CARDIOMYOPATHY DILATED 1I;Familial isolated dilated cardiomyopathy;MUSCULAR DYSTROPHY LIMB-GIRDLE TYPE 2R;SCAPULOPERONEAL SYNDROME NEUROGENIC KAESER TYPE;MYOPATHY MYOFIBRILLAR 1	.	.	.	.	.	NO	-2.54122	7.86805e-17	294025	970518	1460761	1049973	-3.01662	1.10964e-34	221820	1163427	1337758	1502428	1329240	1341601	1.95794	0.00744199	662	129	63
1d	Musc. Both Down + Fibro Up	ENSG00000139292	LGR5	leucine rich repeat containing G protein-coupled receptor 5	Any epithelial cell proliferation that is involved in renal tubule morphogenesis. [GOC:obol];"The membrane surrounding a cell that separates the cell from its external environment. It consists of a phospholipid bilayer and associated proteins." [ISBN:0716731363];"The process whose specific outcome is the progression of the inner ear over time, from its formation to the mature structure." [GOC:sr]…	.	.	.	.	.	.	NO	-4.37982	4.01882e-15	312	7674	3390	3942	-4.35333	2.75526e-26	204	5154	2800	2575	2994	2968	1.72646	0.023207	794	175	104
1d	Musc. Both Down + Fibro Up	ENSG00000138347	MYPN	myopalladin	Interacting selectively and non-covalently with a SH3 domain (Src homology 3) of a protein, small protein modules containing approximately 50 amino acid residues found in a great variety of intracellular or membrane-associated proteins. [GOC:go_curators, Pfam:PF00018];"Platelike region of a muscle sarcomere to which the plus ends of actin filaments are attached." [GOC:mtg_muscle, ISBN:0815316194]…	Familial isolated dilated cardiomyopathy;negative regulation of sarcomere organization;CARDIOMYOPATHY DILATED 1KK;Familial isolated restrictive cardiomyopathy	.	.	.	.	.	NO	-1.1069	0.000609077	39373	51122	55138	61273	-1.64452	4.98928e-09	19353	44115	57752	41539	44598	36743	1.6446	0.00524631	1688	394	303
1d	Musc. Both Down + Fibro Up	ENSG00000178882	FAM101A	filamin-interacting protein FAM101A;family with sequence similarity 101 member A	The process in which the anatomical structures of the skeleton are generated and organized. [GOC:dph, GOC:dsf, GOC:jid, GOC:tb];"Any process that stops, prevents or reduces the frequency, rate or extent of bone mineralization involved in bone maturation." [GOC:BHF, GOC:TermGenie];"Interacting selectively and non-covalently with a filamin, any member of a family of high molecular mass cytoskeletal…	.	.	.	.	.	.	NO	-2.09769	5.19057e-05	131	469	464	245	-1.3336	0.0804868	231	959	437	163	332	396	1.60892	0.0425598	627	146	99
1d	Musc. Both Down + Fibro Up	ENSG00000160145	KALRN	kalirin, RhoGEF kinase	Any process that activates or increases the frequency, rate or extent of long-term synaptic potentiation. [GOC:BHF, GOC:TermGenie];"A series of molecular signals within the cell that are mediated by a member of the Rho family of proteins switching to a GTP-bound active state." [GOC:bf];"Any process that modulates the frequency, rate or extent of glutamatergic synaptic transmission, the process of…	CORONARY HEART DISEASE SUSCEPTIBILITY TO 5	.	.	.	.	.	NO	-1.44708	4.15356e-05	3790	7468	6139	6877	-1.21134	0.00186681	3264	7034	3670	5332	6260	5789	1.53252	0.0359622	888	319	116
1d	Musc. Both Down + Fibro Up	ENSG00000182287	AP1S2	adaptor related protein complex 1 sigma 2 subunit	The lipid bilayer surrounding a clathrin-coated endocytic vesicle. [GOC:mah];"A cellular transport process in which transported substances are moved in membrane-bounded vesicles; transported substances are enclosed in the vesicle lumen or located in the vesicle membrane. The process begins with a step that directs a substance to the forming vesicle, and includes vesicle budding and coating. Vesic…	mental retardation X-linked type 59 (MRX59);X-linked intellectual disability-Dandy-Walker malformation-basal ganglia disease-seizures syndrome;Fried syndrome	ENST00000329235	890	903	CTAAATTTATTTT	1	YES	-1.47735	1.48548e-07	3121	5828	5842	5540	-1.54475	1.44253e-09	2882	5479	5651	6812	6768	6306	1.18886	0.0396506	14392	5006	3942
1d	Musc. Both Down + Fibro Up	ENSG00000007944	MYLIP	.	.	.	.	.	.	.	.	NO	-1.7134	3.41716e-06	1919	4011	5559	3226	-1.0966	0.00142329	1981	2582	3333	4108	3346	2376	1.18176	0.0786872	3692	1337	914
1e	Musc. P1-Up P2-Down + Fibro Down	ENSG00000279759	AC118344.2	.	.	.	.	.	.	.	.	NO	1.30758	0.000202813	2114	605	570	468	-1.69138	7.17737e-06	214	623	677	440	461	394	-1.69768	0.0518072	75	263	300
2a	Muscle both up	ENSG00000250451	HOXC-AS1	.	.	.	.	.	.	.	.	NO	2.22336	3.8782e-08	2554	255	364	409	1.53921	8.20361e-05	1267	227	310	417	285	317	0.00712169	NA	12	17	11
2a	Muscle both up	ENSG00000253552	HOXA-AS2	.	.	.	.	.	.	.	.	NO	1.45646	9.4486e-05	913	224	236	179	1.60524	6.7102e-06	648	185	182	114	156	130	-0.659497	NA	8	29	26
2a	Muscle both up	ENSG00000170689	HOXB9	homeobox B9	The cellular synthesis of RNA on a template of DNA. [GOC:jl, GOC:txnOH];"Interacting selectively and non-covalently with DNA of a specific nucleotide composition, e.g. GC-rich DNA binding, or with a specific sequence motif or type of DNA e.g. promotor binding or rDNA binding." [GOC:jl];"That part of the nuclear content other than the chromosomes or the nucleolus." [GOC:ma, ISBN:0124325653];"Any p…	canonical Wnt signaling pathway	.	.	.	.	.	NO	1.85182	0.0826063	58	8	13	4	1.8592	0.082431	35	5	2	3	14	5	0.479298	NA	1	0	0
2a	Muscle both up	ENSG00000251151	HOXC-AS3	.	.	.	.	.	.	.	.	NO	1.92027	5.31403e-05	688	125	91	120	2.60492	2.58067e-08	664	107	88	52	90	45	0.525133	NA	0	0	1
2a	Muscle both up	ENSG00000111644	ACRBP	acrosin binding protein	The space external to the outermost structure of a cell. For cells without external protective or external encapsulating structures this refers to space outside of the plasma membrane. This term covers the host cell environment outside an intracellular parasite. [GOC:go_curators];"A process required for sperm to reach fertilization competence. Sperm undergo an incompletely understood series of mo…	.	.	.	.	.	.	NO	1.74901	0.0788542	144	10	48	14	1.00487	0.0749079	71	25	25	27	33	17	-0.0475902	NA	8	6	10
2a	Muscle both up	ENSG00000108518	PFN1	profilin 1	Any process that activates or increases the frequency, rate or extent of the assembly of a stress fiber, a bundle of microfilaments and other proteins found in fibroblasts. [GOC:ai];"Any process that activates or increases the rate of ATP hydrolysis by an ATPase." [GOC:mah];"Any process that results in a change in state or activity of a cell (in terms of movement, secretion, enzyme production, ge…	negative regulation of stress fiber assembly;AMYOTROPHIC LATERAL SCLEROSIS 18;positive regulation of ruffle assembly;positive regulation of epithelial cell migration;negative regulation of actin filament bundle assembly;Amyotrophic lateral sclerosis	.	.	.	.	.	NO	1.22562	0.000526665	15499	3634	5625	3666	1.00787	0.000504347	12853	4114	4273	5224	4531	4978	0.00489173	0.999905	26010	25586	15933
2a	Muscle both up	ENSG00000225470	JPX	.	.	.	.	.	.	.	.	NO	1.81628	1.19665e-05	2941	562	425	576	1.00874	0.000338691	1048	334	442	406	404	312	0.180934	0.999905	1688	1089	1080
2a	Muscle both up	ENSG00000219665	AC008770.1	.	.	.	.	.	.	.	.	NO	2.05212	0.000215664	566	82	60	104	1.01044	0.0180196	257	99	64	104	119	76	-0.286856	0.999905	262	368	182
2a	Muscle both up	ENSG00000146587	RBAK	RB associated KRAB zinc finger	A membrane-bounded organelle of eukaryotic cells in which chromosomes are housed and replicated. In most cells, the nucleus contains all of the cell's chromosomes except the organellar chromosomes, and is the site of RNA synthesis and processing. In some species, or in specialized cell types, RNA metabolism or DNA replication may be absent. [GOC:go_curators];"The cellular synthesis of RNA on a te…	.	ENST00000396912	211	224	ACTAATTTATATA	1	YES	1.14246	0.00228897	3651	1217	1006	948	1.01115	2.53597e-06	3136	1070	1206	1109	1191	1092	0.166209	0.999905	2546	2454	1191
2a	Muscle both up	ENSG00000228492	RAB11FIP1P1	.	.	.	.	.	.	.	.	NO	1.03586	0.0804051	201	72	60	53	1.01369	0.0123315	151	58	52	62	50	48	NA	NA	0	0	0
2a	Muscle both up	ENSG00000261474	AC026471.4	.	.	.	.	.	.	.	.	NO	2.1369	0.00174227	259	29	25	48	1.01403	0.0319591	123	44	36	50	57	33	-0.369736	0.999905	95	76	124
2a	Muscle both up	ENSG00000114779	ABHD14B	abhydrolase domain containing 14B	Catalysis of the hydrolysis of various bonds, e.g. C-O, C-N, C-C, phosphoric anhydride bonds, etc. Hydrolase is the systematic name for any enzyme of EC class 3. [ISBN:0198506732];"A small, dense body one or more of which are present in the nucleus of eukaryotic cells. It is rich in RNA and protein, is not bounded by a limiting membrane, and is not seen during mitosis. Its prime function is the t…	.	.	.	.	.	.	NO	1.7875	9.02508e-09	6327	1271	1205	1039	1.01418	0.00035231	3108	1221	1298	982	1017	1066	-0.122105	0.999905	2765	2992	1809
2a	Muscle both up	ENSG00000111664	GNB3	G protein subunit beta 3	The process of assisting in the covalent and noncovalent assembly of single chain polypeptides or multisubunit complexes into the correct tertiary structure. [GOC:go_curators, GOC:rb];"The portion of a cell bearing surface projections such as axons, dendrites, cilia, or flagella that includes the nucleus, but excludes all cell projections." [GOC:go_curators];"A prolongation or process extending f…	NIGHT BLINDNESS CONGENITAL STATIONARY TYPE 1H;GNB3 Autosomal-Recessive Congenital Stationary Night Blindness.;HYPERTENSION ESSENTIAL SUSCEPTIBILITY TO	.	.	.	.	.	NO	1.72012	0.000924391	291	46	70	50	1.01448	0.023726	197	52	69	70	73	85	-0.204487	0.999905	111	134	92
2a	Muscle both up	ENSG00000167904	TMEM68	transmembrane protein 68	The component of a membrane consisting of the gene products and protein complexes having at least some part of their peptide sequence embedded in the hydrophobic region of the membrane. [GOC:dos, GOC:go_curators];"The chemical reactions and pathways, including anabolism and catabolism, by which living organisms transform chemical substances. Metabolic processes typically transform small molecules…	.	.	.	.	.	.	NO	1.4263	1.32344e-05	1332	322	330	302	1.01644	5.44462e-05	875	299	347	320	352	261	0.0345765	0.999905	1344	1397	741
2a	Muscle both up	ENSG00000095564	BTAF1	B-TFIID TATA-box binding protein associated factor 1	Any molecular function by which a gene product interacts selectively and non-covalently with DNA (deoxyribonucleic acid). [GOC:dph, GOC:jl, GOC:tb, GOC:vw];"That part of the nuclear content other than the chromosomes or the nucleolus." [GOC:ma, ISBN:0124325653];"Any process that stops or reduces the frequency, rate or extent of chromatin binding. Chromatin binding is the selective interaction wit…	negative regulation of chromatin binding	.	.	.	.	.	NO	1.25113	0.00583862	8877	2666	1805	2551	1.01988	0.0135944	7264	1899	2112	3598	3066	2273	0.368297	0.999905	9232	6622	4376
2a	Muscle both up	ENSG00000145555	MYO10	myosin X	Any process that activates or increases the rate or extent of cell adhesion to another cell. [GOC:isa_complete];"Interacting selectively and non-covalently with spectrin, a protein that is the major constituent of the erythrocyte cytoskeletal network. It associates with band 4.1 (see band protein) and actin to form the cytoskeletal superstructure of the erythrocyte plasma membrane. It is composed…	regulation of cell shape;positive regulation of filopodium assembly	.	.	.	.	.	NO	1.02697	0.0045598	6182	1661	2567	1701	1.01993	0.0531289	3929	2085	1420	1067	1759	697	0.1873	0.999905	8575	7874	4289
2a	Muscle both up	ENSG00000114861	FOXP1	forkhead box P1	Any process that activates or increases the frequency, rate or extent of cellular DNA-templated transcription. [GOC:go_curators, GOC:txnOH];"The process whose specific outcome is the progression of a osteoclast from its formation to the mature structure. Cell development does not include the steps involved in committing a cell to a specific fate. An osteoclast is a specialized phagocytic cell ass…	negative regulation of transcription DNA-templated;protein self-association;Mental retardation with language impairment and autistic features;Intellectual disability-severe speech delay-mild dysmorphism syndrome;regulation of endothelial tube morphogenesis;endothelial cell activation;Precursor B-cell acute lymphoblastic leukemia;MALT lymphoma;MENTAL RETARDATION WITH LANGUAGE IMPAIRMENT AND WITH O…	ENST00000318789	1669	1682	TCATTTATTTATA	2	YES	1.35387	0.000146126	3447	710	1123	788	1.02034	0.000380873	1812	785	646	683	665	482	-0.162327	0.999905	2703	2304	2391
2a	Muscle both up	ENSG00000111731	C2CD5	C2 calcium dependent domain containing 5	Any process that activates or increases the frequency, rate or extent of glucose import in response to insulin stimulus. [GOC:BHF];"Interacting selectively and non-covalently with calcium ions (Ca2+)." [GOC:ai];"An intracellular structure that can catalyze gamma-tubulin-dependent microtubule nucleation and that can anchor microtubules by interacting with their minus ends, plus ends or sides." [GO…	positive regulation of vesicle fusion;positive regulation of protein targeting to membrane;intracellular protein transmembrane transport	.	.	.	.	.	NO	1.28052	0.00221245	5442	1589	1161	1491	1.0223	5.50436e-05	4219	1469	1291	1623	1775	1411	0.0755291	0.999905	3638	3449	2039
2a	Muscle both up	ENSG00000270419	CAHM	.	.	.	.	.	.	.	.	NO	1.14602	0.00313812	580	170	182	153	1.02357	0.00500129	638	262	236	158	263	218	-0.00600984	NA	73	74	40
2a	Muscle both up	ENSG00000197147	LRRC8B	leucine rich repeat containing 8 family member B	The component of a membrane consisting of the gene products and protein complexes having at least some part of their peptide sequence embedded in the hydrophobic region of the membrane. [GOC:dos, GOC:go_curators];"All of the contents of a cell excluding the plasma membrane and nucleus, but including other subcellular structures." [ISBN:0198547684];"A process in which an anion is transported from …	anion transmembrane transport	.	.	.	.	.	NO	1.24031	0.00206378	2510	637	599	787	1.02478	0.00214492	1607	501	555	470	706	626	1.12528	0.59999	378	157	71
2a	Muscle both up	ENSG00000168268	NT5DC2	5'-nucleotidase domain containing 2	Interacting selectively and non-covalently with any metal ion. [GOC:ai];"The process of removing one or more phosphoric (ester or anhydride) residues from a molecule." [ISBN:0198506732];"Catalysis of the reaction: a 5'-ribonucleotide + H2O = a ribonucleoside + phosphate." [EC:3.1.3.5]	.	.	.	.	.	.	NO	1.31594	0.0147373	1898	401	751	317	1.02569	0.00294896	1026	485	381	309	333	319	0.751742	0.681652	4438	2515	1515
2a	Muscle both up	ENSG00000198270	TMEM116	transmembrane protein 116	The component of a membrane consisting of the gene products and protein complexes having at least some part of their peptide sequence embedded in the hydrophobic region of the membrane. [GOC:dos, GOC:go_curators];"Elemental activities, such as catalysis or binding, describing the actions of a gene product at the molecular level. A given gene product may exhibit one or more molecular functions." […	.	ENST00000550831	314	327	TATTATTTATATG	1	YES	1.61455	2.45729e-07	2249	466	471	473	1.02886	2.39315e-06	1266	476	457	468	480	385	-0.113189	0.999905	523	505	388
2a	Muscle both up	ENSG00000115514	TXNDC9	thioredoxin domain containing 9	A structure comprised of a core structure (in most organisms, a pair of centrioles) and peripheral material from which a microtubule-based structure, such as a spindle apparatus, is organized. Centrosomes occur close to the nucleus during interphase in many eukaryotic cells, though in animal cells it changes continually during the cell-division cycle. [GOC:mah, ISBN:0198547684];"Any process that …	.	ENST00000264255	344	357	CATTATTTATACA	1	YES	1.0307	0.000766465	1890	590	648	558	1.02914	1.34121e-05	1682	586	608	548	657	600	0.329056	0.999905	5131	4429	2112
2a	Muscle both up	ENSG00000272807	AC007038.2	.	.	.	.	.	.	.	.	NO	1.66504	0.0237143	122	25	19	24	1.0316	0.0439378	85	27	28	37	31	26	-0.373326	0.999905	64	68	82
2a	Muscle both up	ENSG00000198157	HMGN5	.	.	.	ENST00000358130	657	670	AAATATTTAATAT	1	YES	1.73618	0.00118909	554	105	77	123	1.03294	0.0402403	478	181	239	129	204	93	-0.444139	0.999905	65	95	73
2a	Muscle both up	ENSG00000018280	SLC11A1	solute carrier family 11 member 1	Any process that results in a change in state or activity of a cell or an organism (in terms of movement, secretion, enzyme production, gene expression, etc.) as a result of an interferon-gamma stimulus. Interferon-gamma is also known as type II interferon. [GOC:add, ISBN:0126896631, PMID:15546383];"Prevention of degradation of mRNA molecules. In the absence of compensating changes in other proce…	cellular iron ion homeostasis;regulation of plasma membrane raft polarization;MYCOBACTERIUM TUBERCULOSIS SUSCEPTIBILITY TO MYCOBACTERIUM TUBERCULOSIS PROTECTION AGAINST INCLUDED;Tuberculosis;iron ion transport;BURULI ULCER SUSCEPTIBILITY TO	ENST00000233202	427	440	ATTTATTTATTTA	3	YES	1.07186	0.0335303	339	89	136	86	1.03515	0.0510605	240	66	79	56	133	86	0.354973	NA	61	25	28
2a	Muscle both up	ENSG00000205436	EXOC3L4	exocyst complex component 3 like 4	Any process in which an exocyst is transported to, or maintained in, a specific location. An exocyst is a protein complex peripherally associated with the plasma membrane that determines where vesicles dock and fuse. [GOC:ai];"Interacting selectively and non-covalently with a SNARE (soluble N-ethylmaleimide-sensitive factor attached protein receptor) protein." [PMID:12642621];"A process of secret…	.	.	.	.	.	.	NO	1.8821	0.00701117	161	17	32	29	1.03925	0.0707302	77	37	22	24	31	20	0.125328	NA	1	0	0
2a	Muscle both up	ENSG00000162976	PQLC3	PQ loop repeat containing 3	The component of a membrane consisting of the gene products and protein complexes having at least some part of their peptide sequence embedded in the hydrophobic region of the membrane. [GOC:dos, GOC:go_curators];"The chemical reactions and pathways resulting in the formation of dolichol-linked oligosaccharide, usually by a stepwise addition of glycosyl chains to endoplasmic reticulum membrane-bo…	.	.	.	.	.	.	NO	1.03557	0.0137706	1318	322	552	378	1.04066	0.00298841	1162	439	320	517	460	318	0.454285	0.999905	3907	2924	1507
2a	Muscle both up	ENSG00000231890	DARS-AS1	.	.	.	.	.	.	.	.	NO	2.61207	0.000186453	224	12	23	27	1.04205	0.0898668	70	29	20	33	23	16	-0.342437	0.999905	79	65	106
2a	Muscle both up	ENSG00000240184	PCDHGC3	.	.	.	ENST00000617641	1743	1756	TAATATTTATATG	1	YES	1.06671	0.0343165	1586	392	724	357	1.04218	0.0218885	1326	619	446	380	628	271	-0.503214	0.999905	2761	4480	2168
2a	Muscle both up	ENSG00000224043	CCNT2-AS1	.	.	.	.	.	.	.	.	NO	1.43105	0.076801	170	26	28	57	1.046	0.0672867	81	28	32	18	36	26	-0.198656	NA	60	91	37
2a	Muscle both up	ENSG00000253636	AC022893.1	.	.	.	.	.	.	.	.	NO	1.58549	0.00328366	957	185	145	257	1.05088	0.00800945	520	149	200	205	145	201	-0.281186	NA	18	35	18
2a	Muscle both up	ENSG00000262587	AC133552.2	.	.	.	.	.	.	.	.	NO	1.32461	0.0728918	156	42	26	44	1.05091	0.0355788	112	34	41	42	52	26	-0.718964	NA	22	64	41
2a	Muscle both up	ENSG00000078319	PMS2P1	.	.	.	.	.	.	.	.	NO	1.17545	0.0113317	456	108	130	147	1.0513	0.000787112	387	133	117	149	160	120	0.370916	0.999905	826	679	324
2a	Muscle both up	ENSG00000171530	TBCA	tubulin folding cofactor A	Interacting selectively and non-covalently with the microtubule constituent protein beta-tubulin. [GOC:krc];"The process of assisting in the covalent and noncovalent assembly of single chain polypeptides or multisubunit complexes into the correct tertiary structure." [GOC:go_curators, GOC:rb];"A small, dense body one or more of which are present in the nucleus of eukaryotic cells. It is rich in R…	.	.	.	.	.	.	NO	1.00479	0.00107859	3314	932	1209	1073	1.05208	0.000139768	3441	1040	1225	1158	1285	1303	0.028291	0.999905	6651	5204	4778
2a	Muscle both up	ENSG00000274422	AC245060.5	.	.	.	.	.	.	.	.	NO	2.34789	0.00651953	394	42	14	64	1.05222	0.0359279	244	86	129	70	85	54	-0.220093	NA	9	20	13
2a	Muscle both up	ENSG00000139190	VAMP1	vesicle associated membrane protein 1	The external part of the cell wall and/or plasma membrane. [GOC:jl, GOC:mtg_sensu, GOC:sm];"Interacting selectively and non-covalently with a SNARE (soluble N-ethylmaleimide-sensitive factor attached protein receptor) protein." [PMID:12642621];"The aggregation, arrangement and bonding together of a set of components to form a SNARE complex, a protein complex involved in membrane fusion; a stable …	SPASTIC ATAXIA 1 AUTOSOMAL DOMINANT;Autosomal dominant spastic ataxia type 1	.	.	.	.	.	NO	2.7467	7.69076e-13	6656	656	507	670	1.05292	0.00576676	1763	532	880	557	556	544	-0.455806	0.999905	455	600	432
2a	Muscle both up	ENSG00000273765	AC024257.4	.	.	.	.	.	.	.	.	NO	2.85194	1.04246e-05	248	17	16	25	1.05405	0.0750081	70	20	26	24	20	29	-0.0601647	NA	8	5	7
2a	Muscle both up	ENSG00000260290	AC092115.1	.	.	.	.	.	.	.	.	NO	1.07668	0.00558292	617	169	200	195	1.05632	0.000224656	512	180	185	154	204	172	0.127065	NA	28	27	8
2a	Muscle both up	ENSG00000145882	PCYOX1L	prenylcysteine oxidase 1 like	The lipid bilayer surrounding the vacuole and separating its contents from the cytoplasm of the cell. [GOC:ai];"The chemical reactions and pathways resulting in the breakdown of prenylated proteins." [GOC:mah];"A metabolic process that results in the removal or addition of one or more electrons to or from a substance, with or without the concomitant removal or addition of a proton or protons." [G…	.	ENST00000274569	233	246	TTTTATTTATTTT	1	YES	1.41409	0.00441427	727	128	249	147	1.0571	0.00144624	507	207	147	182	166	179	0.165788	0.999905	550	491	289
2a	Muscle both up	ENSG00000136153	LMO7	LIM domain 7	Interacting selectively and non-covalently with a protein C-terminus, the end of any peptide chain at which the 1-carboxy function of a constituent amino acid is not attached in peptide linkage to another amino-acid residue. [ISBN:0198506732];"Catalysis of the transfer of ubiquitin from one protein to another via the reaction X-Ub + Y --> Y-Ub + X, where both X-Ub and Y-Ub are covalent linkages."…	.	ENST00000341547	1453	1466	AATTATTTATAAG	1	YES	1.34611	4.07453e-05	60926	12651	16693	16927	1.05918	1.15101e-05	38860	12896	15422	14704	12872	11994	0.414152	0.999905	45833	40254	15087
2a	Muscle both up	ENSG00000233184	AC093157.1	.	.	.	.	.	.	.	.	NO	1.47572	0.00110299	579	152	122	119	1.05939	0.00286311	419	191	151	131	136	120	0.00747841	0.999905	580	545	367
2a	Muscle both up	ENSG00000253115	AC087672.2	.	.	.	.	.	.	.	.	NO	2.00575	0.000253531	1246	106	264	207	1.05949	0.0105616	451	156	219	127	133	144	-0.0254828	NA	0	2	0
2a	Muscle both up	ENSG00000149231	CCDC82	coiled-coil domain containing 82	.	.	ENST00000278520	699	712	TTTTATTTATTTT	1	YES	1.18873	0.0132484	3547	1041	736	1148	1.05975	2.11835e-07	3202	1088	1211	1148	1186	976	-0.146358	0.999905	1941	2090	1372
2a	Muscle both up	ENSG00000136895	GARNL3	GTPase activating Rap/RanGAP domain like 3	Any process that modulates the frequency, rate or extent of small GTPase mediated signal transduction. [GOC:go_curators];"Any process that activates or increases the activity of a GTPase." [GOC:jl, GOC:mah];"Binds to and increases the activity of a GTPase, an enzyme that catalyzes the hydrolysis of GTP." [GOC:mah]	.	.	.	.	.	.	NO	1.00559	0.0176932	819	256	332	204	1.06191	0.000254519	854	367	301	266	303	252	0.302966	0.999905	161	103	69
2a	Muscle both up	ENSG00000152154	TMEM178A	.	.	.	.	.	.	.	.	NO	2.01956	3.39988e-06	896	126	123	163	1.06362	0.00119609	448	147	168	137	152	170	-0.0677203	NA	14	15	18
2a	Muscle both up	ENSG00000215102	TERF1P4	.	.	.	.	.	.	.	.	NO	1.68233	0.0249257	113	23	18	21	1.0647	0.0941775	70	26	33	16	28	16	0.00555578	NA	0	0	1
2a	Muscle both up	ENSG00000128699	ORMDL1	ORMDL sphingolipid biosynthesis regulator 1	The component of a membrane consisting of the gene products and protein complexes having at least some part of their peptide sequence embedded in the hydrophobic region of the membrane. [GOC:dos, GOC:go_curators];"Any biological process involved in the maintenance of an internal steady state of sphingolipids at the level of the cell." [GOC:ascb_2009, GOC:dph, GOC:tb];"The chemical reactions and p…	ceramide metabolic process;negative regulation of ceramide biosynthetic process	ENST00000392350	1408	1421	TATAATTTAATAA	1	YES	1.81227	8.48935e-06	8141	1312	1258	1784	1.06912	7.18435e-05	4999	1461	1974	1781	1742	1689	0.154719	0.999905	6805	5273	4052
2a	Muscle both up	ENSG00000168175	MAPK1IP1L	mitogen-activated protein kinase 1 interacting protein 1 like	Interacting selectively and non-covalently with any protein or protein complex (a complex of two or more proteins that may include other nonprotein molecules). [GOC:go_curators]	.	ENST00000395468	1429	1442	TGTTATTTATTAG	1	YES	1.22305	9.86215e-06	9339	2345	2994	2452	1.07068	3.16563e-06	6855	2409	2750	2189	2444	2107	-0.0468862	0.999905	6081	6824	3501
2a	Muscle both up	ENSG00000262877	AC110285.2	.	.	.	.	.	.	.	.	NO	2.38707	0.000790396	1908	103	159	353	1.07088	0.0286403	543	227	124	252	142	178	0.654517	0.999905	179	61	69
2a	Muscle both up	ENSG00000150637	CD226	CD226 molecule	The appearance of a cytokine due to biosynthesis or secretion following a cellular stimulus, resulting in an increase in its intracellular or extracellular levels. [GOC:add, ISBN:0781735149];"The external part of the cell wall and/or plasma membrane." [GOC:jl, GOC:mtg_sensu, GOC:sm];"Combining with an extracellular or intracellular messenger to initiate a change in cell activity." [GOC:ceb, ISBN:…	positive regulation of natural killer cell mediated cytotoxicity directed against tumor cell target;positive regulation of natural killer cell mediated cytotoxicity	ENST00000280200	889	902	ATATTTATTTATC	2	YES	2.25885	3.32927e-08	733	78	107	103	1.07104	0.00148997	254	82	99	81	93	83	-0.740333	0.999905	70	196	69
2a	Muscle both up	ENSG00000269473	AC012313.8	.	.	.	.	.	.	.	.	NO	1.95176	0.00489875	141	18	28	19	1.07237	0.0665392	67	29	20	23	19	22	0.0789118	NA	29	27	17
2a	Muscle both up	ENSG00000138735	PDE5A	phosphodiesterase 5A	Any process that stops, prevents or reduces the rate or extent of T cell proliferation. [GOC:jl];"The cellular process in which a signal is conveyed to trigger a change in the activity or state of a cell. Signal transduction begins with reception of a signal (e.g. a ligand binding to a receptor or receptor activation by a stimulus such as light), or for signal transduction in the absence of ligan…	.	ENST00000354960	583	596	CATTATTTAATTG	1	YES	1.86297	3.12985e-09	9389	1506	2083	1406	1.07567	0.0159552	5218	1682	1275	2656	2057	1282	0.875134	0.844088	12737	8509	2104
2a	Muscle both up	ENSG00000279799	AC006077.2	.	.	.	.	.	.	.	.	NO	1.61969	0.00641278	392	65	63	105	1.08239	0.0226012	325	86	81	123	114	142	-0.101741	NA	16	19	14
2a	Muscle both up	ENSG00000235703	LINC00894	.	.	.	.	.	.	.	.	NO	2.50877	5.81541e-10	1123	137	109	120	1.08256	0.0065892	334	121	145	121	111	74	-0.558645	0.999905	244	367	252
2a	Muscle both up	ENSG00000239569	KMT2E-AS1	.	.	.	.	.	.	.	.	NO	1.55181	0.000156906	2118	392	423	553	1.08447	0.00116528	1658	432	562	585	610	631	-0.561122	0.999905	98	112	146
2a	Muscle both up	ENSG00000224086	AC245452.1	.	.	.	.	.	.	.	.	NO	2.059	1.39797e-09	1309	208	213	178	1.08602	0.00457245	564	240	139	222	202	159	0.212674	0.999905	419	363	181
2a	Muscle both up	ENSG00000139597	N4BP2L1	NEDD4 binding protein 2 like 1	.	.	.	.	.	.	.	NO	1.10831	0.0029636	3837	1018	1087	1311	1.0867	0.00423263	2350	715	803	801	646	991	0.229059	0.999905	743	545	387
2a	Muscle both up	ENSG00000198964	SGMS1	sphingomyelin synthase 1	Any process that results in a change in state or activity of a cell (in terms of movement, secretion, enzyme production, gene expression, etc.) as a result of a tumor necrosis factor stimulus. [GOC:mah];"Any process that increases the frequency, rate or extent of gene expression. Gene expression is the process in which a gene's coding sequence is converted into a mature gene product or products (…	.	ENST00000429490	1254	1267	TTTTATTTAAAAT	1	YES	1.11455	0.00048351	3792	951	1332	1125	1.08755	0.000729375	3250	818	1217	1251	1212	1044	-0.149173	0.999905	4902	6578	2508
2a	Muscle both up	ENSG00000146373	RNF217	ring finger protein 217	The component of a membrane consisting of the gene products and protein complexes having at least some part of their peptide sequence embedded in the hydrophobic region of the membrane. [GOC:dos, GOC:go_curators];"Interacting selectively and non-covalently with a ubiquitin conjugating enzyme, any of the E2 proteins." [GOC:vp];"Catalysis of the joining of two substances, or two groups within a sin…	.	ENST00000521654	1903	1916	AGATATTTATTGA	1	YES	1.08598	0.000129101	4345	1243	1514	1230	1.08764	0.000978609	4083	1002	1474	1501	1619	1362	-0.187613	0.999905	3381	4014	2274
2a	Muscle both up	ENSG00000126947	ARMCX1	armadillo repeat containing, X-linked 1	The component of a membrane consisting of the gene products and protein complexes having at least some part of their peptide sequence embedded in the hydrophobic region of the membrane. [GOC:dos, GOC:go_curators];"Interacting selectively and non-covalently with any protein or protein complex (a complex of two or more proteins that may include other nonprotein molecules)." [GOC:go_curators]	.	.	.	.	.	.	NO	1.08841	0.00409784	5262	1437	1474	1833	1.08792	0.00025338	5189	1560	1498	2082	2119	1617	0.471114	0.999905	9378	7418	3281
2a	Muscle both up	ENSG00000167371	PRRT2	proline rich transmembrane protein 2	The component of a membrane consisting of the gene products and protein complexes having at least some part of their peptide sequence embedded in the hydrophobic region of the membrane. [GOC:dos, GOC:go_curators];"The junction between a nerve fiber of one neuron and another neuron or muscle fiber or glial cell; the site of interneuronal communication. As the nerve fiber approaches the synapse it …	Autosomal Recessive Mental Retardation;neuromuscular process controlling posture;Paroxysmal exertion-induced dyskinesia;EPISODIC KINESIGENIC DYSKINESIA 1;Familial or sporadic hemiplegic migraine;Infantile convulsions and choreoathetosis;Benign Familial Infantile Epilepsy and Infantile Convulsions with Choreoathetosis Syndrome;Paroxysmal non-kinesigenic dyskinesia;Paroxysmal kinesigenic dyskinesia	.	.	.	.	.	NO	2.93149	9.23168e-15	1926	142	145	181	1.08798	6.91506e-05	675	274	220	224	238	200	0.172696	0.999905	192	110	119
2a	Muscle both up	ENSG00000260261	AC124944.3	.	.	.	.	.	.	.	.	NO	3.20965	7.59639e-07	881	63	26	66	1.09055	0.0406225	195	52	47	86	58	81	-0.37513	0.999905	70	68	91
2a	Muscle both up	ENSG00000254531	FLJ20021	.	.	.	.	.	.	.	.	NO	1.69983	0.000101725	858	126	180	194	1.09061	0.00224921	452	121	147	186	157	155	0.0240593	0.999905	207	212	117
2a	Muscle both up	ENSG00000253854	AC010834.3	.	.	.	.	.	.	.	.	NO	2.54379	3.16102e-06	377	43	31	41	1.09101	0.00962519	135	50	51	44	49	35	-0.463706	NA	19	30	31
2a	Muscle both up	ENSG00000280383	Z95331.1	.	.	.	.	.	.	.	.	NO	2.3986	6.09374e-08	545	64	60	67	1.09111	0.037233	136	67	45	44	34	38	-0.627203	0.999905	218	359	235
2a	Muscle both up	ENSG00000248445	SEMA6A-AS1	.	.	.	.	.	.	.	.	NO	1.73623	0.00158131	336	66	50	69	1.09126	0.00981335	207	57	88	61	70	73	-0.0639013	NA	38	28	29
2a	Muscle both up	ENSG00000095397	WHRN	.	.	Autosomal recessive non-syndromic sensorineural deafness type DFNB	ENST00000362057	510	523	TATTATTTATTTC	1	YES	1.31517	0.0682425	148	39	48	23	1.09145	0.0470895	81	36	23	27	30	20	-0.890192	0.999905	82	272	87
2a	Muscle both up	ENSG00000177542	SLC25A22	solute carrier family 25 member 22	The component of a membrane consisting of the gene products and protein complexes having at least some part of their peptide sequence embedded in the hydrophobic region of the membrane. [GOC:dos, GOC:go_curators];"Enables the active transport of a solute across a membrane by a mechanism whereby two or more species are transported together in the same direction in a tightly coupled process not dir…	EPILEPTIC ENCEPHALOPATHY EARLY INFANTILE 3;Malignant migrating partial seizures of infancy;Early infantile epileptic encephalopathy;Early myoclonic encephalopathy	.	.	.	.	.	NO	1.13648	0.0197957	373	94	142	91	1.09267	0.00178194	279	105	76	97	108	88	-0.333335	0.999905	583	705	498
2a	Muscle both up	ENSG00000240344	PPIL3	peptidylprolyl isomerase like 3	The process of assisting in the covalent and noncovalent assembly of single chain polypeptides or multisubunit complexes into the correct tertiary structure. [GOC:go_curators, GOC:rb];"Interacting selectively and non-covalently with any protein or protein complex (a complex of two or more proteins that may include other nonprotein molecules)." [GOC:go_curators];"Catalysis of the reaction: peptidy…	.	.	.	.	.	.	NO	1.30734	0.000453542	2354	618	545	652	1.09338	0.000137355	2046	776	794	589	653	666	0.0974356	0.999905	2430	2311	1308
2a	Muscle both up	ENSG00000107077	KDM4C	lysine demethylase 4C	Catalysis of the reaction: histone H3 N6-methyl-L-lysine (position 9) + alpha-ketoglutarate + O2 = succinate + CO2 + formaldehyde + lysine. This reaction is the removal of a methyl group from lysine at position 9 of the histone H3 protein. [PMID:16362057];"The cellular synthesis of RNA on a template of DNA." [GOC:jl, GOC:txnOH];"The modification of histone H3 by the removal of a methyl group from…	positive regulation of cell proliferation;histone demethylase activity (H3-K9 specific);histone H3-K9 demethylation	ENST00000381309	414	427	GATAATTTATATA	1	YES	1.24712	0.000274691	1211	283	370	334	1.09602	6.36259e-06	1077	353	339	399	405	339	0.104861	0.999905	981	860	560
2a	Muscle both up	ENSG00000156398	SFXN2	sideroflexin 2	A semiautonomous, self replicating organelle that occurs in varying numbers, shapes, and sizes in the cytoplasm of virtually all eukaryotic cells. It is notably the site of tissue respiration. [GOC:giardia, ISBN:0198506732];"The component of a membrane consisting of the gene products and protein complexes having at least some part of their peptide sequence embedded in the hydrophobic region of th…	.	ENST00000369893	3494	3507	TCTTATTTATTGA	1	YES	1.50258	0.000510196	479	96	109	116	1.09704	0.00951537	273	87	105	118	71	78	-0.129469	0.999905	300	283	235
2a	Muscle both up	ENSG00000196741	LINC01560	.	.	.	.	.	.	.	.	NO	1.35115	0.000136828	856	206	223	216	1.09848	0.00301019	759	194	310	227	327	227	0.123872	0.999905	172	150	89
2a	Muscle both up	ENSG00000274818	AC004825.2	.	.	.	.	.	.	.	.	NO	1.54646	0.0273366	124	28	28	21	1.09923	0.0414857	116	36	30	31	45	50	0.22907	NA	50	35	19
2a	Muscle both up	ENSG00000134910	STT3A	STT3A, catalytic subunit of the oligosaccharyltransferase complex	The component of a membrane consisting of the gene products and protein complexes having at least some part of their peptide sequence embedded in the hydrophobic region of the membrane. [GOC:dos, GOC:go_curators];"The process of covalently altering one or more amino acids in a protein after the protein has been completely translated and released from the ribosome." [GOC:jsg];"The process of coval…	CONGENITAL DISORDER OF GLYCOSYLATION TYPE Iw;protein N-linked glycosylation via asparagine;dolichyl-diphosphooligosaccharide-protein glycotransferase activity;STT3A-CDG;co-translational protein modification	.	.	.	.	.	NO	1.03638	0.003004	5041	1453	2026	1320	1.10205	7.63278e-07	4882	1795	1492	1788	1771	1452	0.353972	0.999905	24628	19016	11181
2a	Muscle both up	ENSG00000224934	AL391684.1	.	.	.	.	.	.	.	.	NO	2.52376	2.68822e-14	4848	504	500	586	1.10303	0.000712639	1617	446	639	629	495	513	-0.20124	0.999905	84	107	57
2a	Muscle both up	ENSG00000134716	CYP2J2	cytochrome P450 family 2 subfamily J member 2	Interacting selectively and non-covalently with iron (Fe) ions. [GOC:ai];"Catalysis of the reduction of an aliphatic ring to yield an aromatic ring." [GOC:cb];"The chemical reactions and pathways by which arachidonic acid is converted to other compounds including epoxyeicosatrienoic acids and dihydroxyeicosatrienoic acids." [GOC:mah, PMID:17979511];"The chemical reactions and pathways involving a…	.	.	.	.	.	.	NO	1.33585	0.0287366	7738	2856	1633	1171	1.10499	0.000717081	6844	2418	2049	2022	3250	1872	0.0785293	NA	6	5	3
2a	Muscle both up	ENSG00000267121	AC008105.3	.	.	.	.	.	.	.	.	NO	4.20955	1.14487e-31	2108	57	76	76	1.10537	0.00181735	331	117	139	111	106	85	-1.02835	NA	7	15	64
2a	Muscle both up	ENSG00000251247	ZNF345	zinc finger protein 345	Any molecular function by which a gene product interacts selectively and non-covalently with DNA (deoxyribonucleic acid). [GOC:dph, GOC:jl, GOC:tb, GOC:vw];"The synthesis of RNA from a DNA template by RNA polymerase II, originating at an RNA polymerase II promoter. Includes transcription of messenger RNA (mRNA) and certain small nuclear RNAs (snRNAs)." [GOC:jl, GOC:txnOH, ISBN:0321000382];"A memb…	.	ENST00000614069	371	384	TTTTATTTATTGC	1	YES	1.20715	0.00450933	845	244	205	247	1.10681	8.4464e-05	654	212	203	253	252	186	-0.0350271	0.999905	419	346	301
2a	Muscle both up	ENSG00000275025	AC002401.3	.	.	.	.	.	.	.	.	NO	2.36598	2.10429e-06	468	63	47	55	1.10687	0.0234096	203	85	67	69	84	36	-0.0509381	NA	0	0	2
2a	Muscle both up	ENSG00000260806	AL163051.1	.	.	.	.	.	.	.	.	NO	1.17105	0.078342	143	34	38	46	1.1079	0.00720391	180	65	66	61	48	60	-0.1869	NA	16	26	13
2a	Muscle both up	ENSG00000182983	ZNF662	zinc finger protein 662	A membrane-bounded organelle of eukaryotic cells in which chromosomes are housed and replicated. In most cells, the nucleus contains all of the cell's chromosomes except the organellar chromosomes, and is the site of RNA synthesis and processing. In some species, or in specialized cell types, RNA metabolism or DNA replication may be absent. [GOC:go_curators];"Interacting selectively and non-coval…	.	.	.	.	.	.	NO	1.50067	3.86232e-05	2153	521	441	487	1.10822	0.000101571	1166	393	347	378	510	344	0.230271	0.999905	654	483	338
2a	Muscle both up	ENSG00000119630	PGF	placental growth factor	Any process that activates or increases the frequency, rate or extent of cell division. [GOC:ai];"The process in which the branching structure of the ureteric bud is generated and organized. The ureteric bud is an epithelial tube that grows out from the metanephric duct. The bud elongates and branches to give rise to the ureter and kidney collecting tubules." [GOC:dph, PMID:16916378];"The cellula…	growth factor activity;positive regulation of cell proliferation	.	.	.	.	.	NO	1.84765	0.0120561	3225	180	778	648	1.10872	0.00992934	1015	383	210	335	363	394	-0.408548	0.999905	571	851	464
2a	Muscle both up	ENSG00000166793	YPEL4	yippee like 4	Interacting selectively and non-covalently with any metal ion. [GOC:ai];"A small, dense body one or more of which are present in the nucleus of eukaryotic cells. It is rich in RNA and protein, is not bounded by a limiting membrane, and is not seen during mitosis. Its prime function is the transcription of the nucleolar DNA into 45S ribosomal-precursor RNA, the processing of this RNA into 5.8S, 18…	.	.	.	.	.	.	NO	2.57064	1.37739e-05	332	31	47	22	1.10881	0.0392358	99	29	24	40	33	37	-0.0879836	0.999905	171	203	89
2a	Muscle both up	ENSG00000271993	AC126118.1	.	.	.	.	.	.	.	.	NO	3.61133	8.41604e-15	683	34	29	36	1.11063	0.064328	110	22	31	45	35	46	-0.476014	NA	44	63	55
2a	Muscle both up	ENSG00000107949	BCCIP	BRCA2 and CDKN1A interacting protein	The process in which a relatively unspecialized cell acquires specialized structural and/or functional features of a neuroendocrine cell. A neuroendocrine cell is a cell that receives input form a neuron which controls the secretion of an endocrine substance. [GOC:dph];"Any process that modulates the frequency, rate or extent of cyclin-dependent protein serine/threonine kinase activity." [GOC:go_…	.	.	.	.	.	.	NO	1.0429	0.0011185	7143	2289	2156	2243	1.11089	7.8614e-05	7141	2212	2993	2179	2384	2235	0.195005	0.999905	3101	2562	1692
2a	Muscle both up	ENSG00000147421	HMBOX1	homeobox containing 1	The cellular synthesis of RNA on a template of DNA. [GOC:jl, GOC:txnOH];"Any process that activates or increases the frequency, rate or extent of cellular DNA-templated transcription." [GOC:go_curators, GOC:txnOH];"A DNA biosynthetic process that uses RNA as a template for RNA-dependent DNA polymerases (e.g. reverse transcriptase) that synthesize the new strand." [GOC:mah, ISBN:0198506732];"Inter…	negative regulation of telomeric DNA binding;positive regulation of telomere maintenance via telomerase;positive regulation of telomerase activity	.	.	.	.	.	NO	1.14922	0.000193174	2092	551	711	573	1.11112	0.000517931	1701	454	562	677	568	584	-0.293134	0.999905	1054	1254	846
2a	Muscle both up	ENSG00000109771	LRP2BP	.	.	.	.	.	.	.	.	NO	3.03164	4.50373e-23	3278	239	303	221	1.11226	0.00270909	983	281	395	379	259	322	-0.423976	NA	42	56	48
2a	Muscle both up	ENSG00000069943	PIGB	phosphatidylinositol glycan anchor biosynthesis class B	The component of a membrane consisting of the gene products and protein complexes having at least some part of their peptide sequence embedded in the hydrophobic region of the membrane. [GOC:dos, GOC:go_curators];"The stepwise addition of the components of the GPI anchor on to phosphatidylinositol lipids in the endoplasmic reticulum membrane." [ISBN:0879695595];"Catalysis of the transfer of a man…	.	.	.	.	.	.	NO	1.21955	0.00817257	541	171	137	133	1.11351	0.0311566	530	182	106	230	140	209	-0.0757957	0.999905	1340	1693	666
2a	Muscle both up	ENSG00000184985	SORCS2	sortilin related VPS10 domain containing receptor 2	The component of a membrane consisting of the gene products and protein complexes having at least some part of their peptide sequence embedded in the hydrophobic region of the membrane. [GOC:dos, GOC:go_curators];"Interacting selectively and non-covalently with any protein or protein complex (a complex of two or more proteins that may include other nonprotein molecules)." [GOC:go_curators];"Combi…	.	.	.	.	.	.	NO	3.01699	9.59595e-08	1656	62	137	160	1.11495	0.0549411	626	199	110	325	166	219	-0.229153	0.999905	420	467	345
2a	Muscle both up	ENSG00000254876	AL590705.5	.	.	.	.	.	.	.	.	NO	1.56992	0.0210136	157	39	33	24	1.11526	0.0587498	80	33	28	21	34	16	-0.0435603	0.999905	99	110	57
2a	Muscle both up	ENSG00000143178	TBX19	T-box 19	The progression of the pituitary gland over time from its initial formation until its mature state. The pituitary gland is an endocrine gland that secretes hormones that regulate many other glands. [GO_REF:0000021, GOC:cls, GOC:dgh, GOC:dph, GOC:jid, GOC:mtg_15jun06];"Any molecular function by which a gene product interacts selectively and non-covalently with DNA (deoxyribonucleic acid)." [GOC:dp…	ACTH DEFICIENCY ISOLATED;Congenital isolated ACTH deficiency	.	.	.	.	.	NO	1.25943	0.0651103	207	37	82	44	1.11571	0.0176734	118	43	46	42	38	27	-0.555559	0.999905	66	78	104
2a	Muscle both up	ENSG00000280339	AP001528.3	.	.	.	.	.	.	.	.	NO	1.07585	0.00893206	1414	350	435	503	1.11583	2.88029e-06	1206	421	436	428	391	351	-0.864951	0.999905	27	55	73
2a	Muscle both up	ENSG00000134376	CRB1	crumbs 1, cell polarity complex component	The component of a membrane consisting of the gene products and protein complexes having at least some part of their peptide sequence embedded in the hydrophobic region of the membrane. [GOC:dos, GOC:go_curators];"Interacting selectively and non-covalently with calcium ions (Ca2+)." [GOC:ai];"A process which results in the assembly, arrangement of constituent parts, or disassembly of a membrane. …	RETINITIS PIGMENTOSA 12;PIGMENTED PARAVENOUS CHORIORETINAL ATROPHY;LEBER CONGENITAL AMAUROSIS 8;Retinitis pigmentosa;Pigmented paravenous retinochoroidal atrophy;Retinitis pigmentosa-12 autosomal recessive;Leber congenital amaurosis	.	.	.	.	.	NO	2.40802	8.10301e-06	630	68	53	91	1.11688	0.0693467	177	69	26	71	55	66	-0.152338	NA	7	24	4
2a	Muscle both up	ENSG00000120832	MTERF2	mitochondrial transcription termination factor 2	The cellular synthesis of RNA on a template of DNA. [GOC:jl, GOC:txnOH];"Interacting selectively and non-covalently with a DNA region that regulates the transcription of a region of DNA, which may be a gene, cistron, or operon. Binding may occur as a sequence specific interaction or as an interaction observed only once a factor has been recruited to the DNA by other factors." [GOC:jl, GOC:txnOH, …	.	ENST00000240050	178	191	TCATATTTATTTT	1	YES	1.7561	3.01902e-07	5056	866	911	1075	1.11705	0.00287363	3194	813	1477	982	1073	972	0.302917	0.999905	1064	883	452
2a	Muscle both up	ENSG00000164543	STK17A	serine/threonine kinase 17a	Any process that activates or increases the frequency, rate or extent of fibroblast apoptotic process. [GOC:mtg_apoptosis, GOC:obol, GOC:yaf];"Any process that modulates the frequency, rate or extent of reactive oxygen species metabolic process." [GOC:mah];"Catalysis of the reactions: ATP + protein serine = ADP + protein serine phosphate, and ATP + protein threonine = ADP + protein threonine phos…	positive regulation of fibroblast apoptotic process;positive regulation of reactive oxygen species metabolic process;positive regulation of apoptotic process	ENST00000319357	1017	1030	AAATATTTATAAA	1	YES	1.07693	0.00114933	2357	627	768	768	1.11843	3.73094e-05	2063	568	761	703	792	633	-0.387595	0.999905	5858	9018	4054
2a	Muscle both up	ENSG00000142233	NTN5	netrin 5	The space external to the outermost structure of a cell. For cells without external protective or external encapsulating structures this refers to space outside of the plasma membrane. This term covers the host cell environment outside an intracellular parasite. [GOC:go_curators]	.	.	.	.	.	.	NO	1.50907	0.0609406	99	22	16	23	1.1189	0.0480296	69	26	18	26	23	20	-0.200979	NA	0	6	4
2a	Muscle both up	ENSG00000102317	RBM3	RNA binding motif (RNP1, RRM) protein 3	The larger of the two subunits of a ribosome. Two sites on the ribosomal large subunit are involved in translation, namely the aminoacyl site (A site) and peptidyl site (P site). [ISBN:0198506732];"A small, dense body one or more of which are present in the nucleus of eukaryotic cells. It is rich in RNA and protein, is not bounded by a limiting membrane, and is not seen during mitosis. Its prime …	.	.	.	.	.	.	NO	1.19386	0.0241572	18605	4112	4035	7083	1.12046	0.0901677	21053	3885	3058	8718	8897	9190	0.155238	0.999905	42806	39441	21461
2a	Muscle both up	ENSG00000244879	GABPB1-AS1	.	.	.	.	.	.	.	.	NO	2.30548	4.70077e-06	14091	1054	1833	2338	1.12055	0.0329815	7240	1972	1231	3331	2834	2487	-0.729955	0.852496	1586	2537	1840
2a	Muscle both up	ENSG00000251562	MALAT1	.	.	.	.	.	.	.	.	NO	1.36092	0.0215479	127556	45758	22101	23411	1.12309	0.0116215	81507	43604	23453	23271	24941	19808	-0.880842	0.320091	402067	863458	434308
2a	Muscle both up	ENSG00000253910	PCDHGB2	protocadherin gamma subfamily B, 2	The component of a membrane consisting of the gene products and protein complexes having at least some part of their peptide sequence embedded in the hydrophobic region of the membrane. [GOC:dos, GOC:go_curators];"Interacting selectively and non-covalently with calcium ions (Ca2+)." [GOC:ai];"The membrane surrounding a cell that separates the cell from its external environment. It consists of a p…	.	ENST00000522605	1743	1756	TAATATTTATATG	1	YES	1.06073	0.0648485	213	64	81	50	1.12694	0.0320086	148	66	41	48	61	28	-0.0933628	0.999905	202	171	169
2a	Muscle both up	ENSG00000167601	AXL	AXL receptor tyrosine kinase	The external part of the cell wall and/or plasma membrane. [GOC:jl, GOC:mtg_sensu, GOC:sm];"The process in which a relatively unspecialized cell acquires the specialized features of a natural killer cell." [GOC:add, ISBN:0781735149];"Innate immune responses are defense responses mediated by germline encoded components that directly recognize components of potential pathogens." [GO_REF:0000022, GO…	positive regulation of pinocytosis;positive regulation of viral entry into host cell	.	.	.	.	.	NO	2.25012	1.23801e-13	5980	699	993	730	1.12849	0.0307919	2520	1427	739	704	793	486	0.194492	0.999905	51719	41555	28156
2a	Muscle both up	ENSG00000136997	MYC	v-myc avian myelocytomatosis viral oncogene homolog	The directed movement of oxygen (O2) into, out of or within a cell, or between cells, by means of some agent such as a transporter or pore. [GOC:ai];"Any process that activates or increases the frequency, rate or extent of cellular DNA-templated transcription." [GOC:go_curators, GOC:txnOH];"The formation of a protein dimer, a macromolecular structure consists of two noncovalently associated ident…	positive regulation of DNA biosynthetic process;MAPK cascade;Precursor T-cell acute lymphoblastic leukemia;BURKITT LYMPHOMA;negative regulation of monocyte differentiation;positive regulation of fibroblast proliferation;positive regulation of telomere maintenance via telomere lengthening;positive regulation of transcription from RNA polymerase II promoter	ENST00000621592	413	426	TTTTATTTAAGTA	1	YES	1.36919	0.00729031	1726	257	542	476	1.13	0.0358254	1203	281	689	342	382	273	-0.103039	0.999905	2475	1830	2225
2a	Muscle both up	ENSG00000228782	MRPL45P2	.	.	.	.	.	.	.	.	NO	1.75938	0.00350383	184	32	40	28	1.13222	0.0406379	118	35	28	43	59	28	-0.120146	0.999905	357	282	308
2a	Muscle both up	ENSG00000198720	ANKRD13B	ankyrin repeat domain 13B	A prelysosomal endocytic organelle differentiated from early endosomes by lower lumenal pH and different protein composition. Late endosomes are more spherical than early endosomes and are mostly juxtanuclear, being concentrated near the microtubule organizing center. [NIF_Subcellular:nlx_subcell_20090702, PMID:11964142, PMID:2557062];"The membrane surrounding a cell that separates the cell from …	.	.	.	.	.	.	NO	1.39956	0.000139262	1594	320	496	355	1.13321	0.00390434	1285	581	471	352	339	369	0.0590685	0.999905	300	228	208
2a	Muscle both up	ENSG00000177058	SLC38A9	solute carrier family 38 member 9	The component of a membrane consisting of the gene products and protein complexes having at least some part of their peptide sequence embedded in the hydrophobic region of the membrane. [GOC:dos, GOC:go_curators];"The irregular network of unit membranes, visible only by electron microscopy, that occurs in the cytoplasm of many eukaryotic cells. The membranes form a complex meshwork of tubular cha…	.	.	.	.	.	.	NO	1.03415	0.00267098	948	298	319	279	1.13451	1.17387e-05	927	315	272	313	366	273	0.187586	0.999905	1957	1680	1030
2a	Muscle both up	ENSG00000179833	SERTAD2	SERTA domain containing 2	All of the contents of a cell excluding the plasma membrane and nucleus, but including other subcellular structures. [ISBN:0198547684];"A membrane-bounded organelle of eukaryotic cells in which chromosomes are housed and replicated. In most cells, the nucleus contains all of the cell's chromosomes except the organellar chromosomes, and is the site of RNA synthesis and processing. In some species,…	.	ENST00000313349	1797	1810	ATATTTATTTAAA	2	YES	1.0118	0.0205336	6374	1556	2884	1736	1.1349	0.000612706	4880	1428	2169	1483	1730	1267	-0.248576	0.999905	3347	4827	2004
2a	Muscle both up	ENSG00000229017	LINC01277	.	.	.	.	.	.	.	.	NO	2.80125	1.56493e-05	289	20	18	32	1.13556	0.0471699	122	52	39	41	23	41	-0.129885	NA	12	24	8
2a	Muscle both up	ENSG00000164296	TIGD6	tigger transposable element derived 6	A membrane-bounded organelle of eukaryotic cells in which chromosomes are housed and replicated. In most cells, the nucleus contains all of the cell's chromosomes except the organellar chromosomes, and is the site of RNA synthesis and processing. In some species, or in specialized cell types, RNA metabolism or DNA replication may be absent. [GOC:go_curators];"Any molecular function by which a gen…	.	.	.	.	.	.	NO	1.29283	0.0044075	490	135	149	99	1.13833	0.000501148	318	109	122	91	110	92	0.207567	0.999905	899	853	388
2a	Muscle both up	ENSG00000067057	PFKP	phosphofructokinase, platelet	A lipid bilayer along with all the proteins and protein complexes embedded in it an attached to it. [GOC:dos, GOC:mah, ISBN:0815316194];"Interacting selectively and non-covalently with any protein complex (a complex of two or more proteins that may include other nonprotein molecules)." [GOC:mah];"Interacting selectively and non-covalently with any metal ion." [GOC:ai];"The part of the cytoplasm t…	.	.	.	.	.	.	NO	2.28411	2.85951e-16	6053	704	921	769	1.13882	0.00130219	1527	665	550	453	505	349	-0.124094	0.999905	4631	4026	3842
2a	Muscle both up	ENSG00000109927	TECTA	tectorin alpha	The series of events required for an organism to receive an auditory stimulus, convert it to a molecular signal, and recognize and characterize the signal. Sonic stimuli are detected in the form of vibrations and are processed to form a sound. [GOC:ai];"Interacting selectively and non-covalently with any protein or protein complex (a complex of two or more proteins that may include other nonprote…	Autosomal recessive nonsyndromic sensorineural deafness type DFNB;DEAFNESS AUTOSOMAL DOMINANT 12;Autosomal dominant nonsyndromic sensorineural deafness type DFNA;DEAFNESS AUTOSOMAL RECESSIVE 21;Deafness autosomal dominant type 12	.	.	.	.	.	NO	1.20244	0.0149876	492	162	121	121	1.13976	0.0185829	461	210	90	149	184	120	0.189718	0.999905	86	75	40
2a	Muscle both up	ENSG00000186792	HYAL3	hyaluronoglucosaminidase 3	Any process that results in a change in state or activity of a cell (in terms of movement, secretion, enzyme production, gene expression, etc.) as a result of a tumor necrosis factor stimulus. [GOC:mah];"The process whose specific outcome is the progression of a cartilage element over time, from its formation to the mature structure. Cartilage elements are skeletal elements that consist of connec…	.	.	.	.	.	.	NO	1.93488	0.0174045	130	12	31	16	1.14018	0.055378	83	37	28	25	18	25	0.26827	0.999905	119	84	57
2a	Muscle both up	ENSG00000272316	AL021368.2	.	.	.	.	.	.	.	.	NO	1.82376	0.000255931	564	113	79	102	1.14025	0.000890895	330	108	107	134	101	92	-0.146687	0.999905	387	396	287
2a	Muscle both up	ENSG00000197093	GAL3ST4	galactose-3-O-sulfotransferase 4	The component of a membrane consisting of the gene products and protein complexes having at least some part of their peptide sequence embedded in the hydrophobic region of the membrane. [GOC:dos, GOC:go_curators];"The chemical reactions and pathways resulting in the formation of glycolipid, a class of 1,2-di-O-acylglycerols joined at oxygen 3 by a glycosidic linkage to a carbohydrate part (usuall…	.	.	.	.	.	.	NO	1.49687	0.00472043	418	73	133	76	1.14063	0.0188096	335	164	82	97	130	75	-0.105883	0.999905	348	365	243
2a	Muscle both up	ENSG00000281005	LINC00921	.	.	.	.	.	.	.	.	NO	1.13592	0.0238613	390	113	144	84	1.14093	0.00429699	243	101	63	84	75	74	-0.562657	NA	64	101	76
2a	Muscle both up	ENSG00000245317	AC008393.1	.	.	.	.	.	.	.	.	NO	1.69701	0.000901712	620	126	91	136	1.1411	0.051785	525	83	266	192	157	145	0.266304	0.999905	116	97	45
2a	Muscle both up	ENSG00000213865	C8orf44	chromosome 8 open reading frame 44	That part of the nuclear content other than the chromosomes or the nucleolus. [GOC:ma, ISBN:0124325653]	.	.	.	.	.	.	NO	1.87624	6.75291e-08	1310	225	221	233	1.14114	0.000254278	727	199	218	276	280	223	-0.14654	0.999905	297	283	233
2a	Muscle both up	ENSG00000162997	PRORSD1P	.	.	.	.	.	.	.	.	NO	1.48191	0.00117028	815	192	152	204	1.14177	0.00929611	655	173	158	194	276	261	-0.577571	NA	49	79	69
2a	Muscle both up	ENSG00000240291	AL450384.2	.	.	.	.	.	.	.	.	NO	1.8243	0.000244297	324	57	54	59	1.14235	0.0234638	159	60	31	61	61	45	-0.44529	NA	20	27	43
2a	Muscle both up	ENSG00000135541	AHI1	Abelson helper integration site 1	A series of molecular signals initiated by the binding of an extracellular ligand to a receptor on the surface of the target cell where the receptor possesses tyrosine kinase activity, and ending with regulation of a downstream cellular process, e.g. transcription. [GOC:ceb, GOC:signaling];"Interacting selectively and non-covalently with an identical protein or proteins." [GOC:jl];"A cell junctio…	JOUBERT SYNDROME;Joubert syndrome with ocular defect;JOUBERT SYNDROME 3	ENST00000367800	450	463	CTTTATTTAAAAG	1	YES	1.31943	0.00436085	2542	635	505	775	1.14574	6.12843e-05	2104	751	548	776	741	638	0.240587	0.999905	4026	3168	2116
2a	Muscle both up	ENSG00000224505	AC138150.1	.	.	.	.	.	.	.	.	NO	2.51483	9.43472e-05	209	15	27	22	1.14575	0.0907088	59	18	22	26	18	10	-0.51229	0.999905	121	164	137
2a	Muscle both up	ENSG00000196782	MAML3	mastermind like transcriptional coactivator 3	A membrane-bounded organelle of eukaryotic cells in which chromosomes are housed and replicated. In most cells, the nucleus contains all of the cell's chromosomes except the organellar chromosomes, and is the site of RNA synthesis and processing. In some species, or in specialized cell types, RNA metabolism or DNA replication may be absent. [GOC:go_curators];"Any process involved in the assembly …	.	.	.	.	.	.	NO	1.40181	0.000477434	895	212	270	171	1.1464	0.0310853	741	317	126	213	344	201	0.237755	0.999905	388	298	208
2a	Muscle both up	ENSG00000188315	C3orf62	chromosome 3 open reading frame 62	Interacting selectively and non-covalently with any protein or protein complex (a complex of two or more proteins that may include other nonprotein molecules). [GOC:go_curators]	.	.	.	.	.	.	NO	1.92084	1.86698e-09	1904	325	363	278	1.14665	5.12076e-05	1115	433	385	358	325	327	-0.162587	0.999905	308	329	219
2a	Muscle both up	ENSG00000147799	ARHGAP39	.	.	.	ENST00000276826	1080	1093	TTTTATTTATTAA	1	YES	1.61952	0.00115215	587	83	162	118	1.14853	0.00665532	482	133	214	180	155	104	0.0938808	0.999905	192	196	95
2a	Muscle both up	ENSG00000146072	TNFRSF21	TNF receptor superfamily member 21	Any process that results in a change in state or activity of a cell (in terms of movement, secretion, enzyme production, gene expression, etc.) as a result of a tumor necrosis factor stimulus. [GOC:mah];"The component of the plasma membrane consisting of the gene products and protein complexes having either part of their peptide sequence embedded in the hydrophobic region of the membrane or some …	negative regulation of myelination;retinal cell apoptotic process	ENST00000296861	1200	1213	ACTAATTTATTAA	1	YES	1.47918	0.000750786	2940	527	969	543	1.1528	0.0314038	1346	716	250	431	445	325	0.216	0.999905	860	654	475
2a	Muscle both up	ENSG00000278376	AP004609.3	.	.	.	.	.	.	.	.	NO	1.91439	5.40658e-06	757	98	143	139	1.15316	0.00597178	562	265	150	143	191	162	-0.348726	0.999905	117	169	97
2a	Muscle both up	ENSG00000148444	COMMD3	.	.	.	.	.	.	.	.	NO	1.19011	0.000146213	2670	777	761	721	1.15423	1.57029e-05	2758	899	928	807	881	970	0.0503255	0.999905	903	918	485
2a	Muscle both up	ENSG00000118762	PKD2	polycystin 2, transient receptor potential cation channel	Enables the transmembrane transfer of an ion by a voltage-gated channel. An ion is an atom or group of atoms carrying an electric charge by virtue of having gained or lost one or more electrons. A voltage-gated channel is a channel whose open state is dependent on the voltage across the membrane in which it is embedded. [GOC:mtg_transport, ISBN:0198506732, ISBN:0815340729];"A process in which a c…	endoplasmic reticulum;cytoplasmic sequestering of transcription factor;negative regulation of G1/S transition of mitotic cell cycle;positive regulation of inositol 145-trisphosphate-sensitive calcium-release channel activity;POLYCYSTIC KIDNEY DISEASE 2;cellular response to fluid shear stress;positive regulation of release of sequestered calcium ion into cytosol;negative regulation of cell prolife…	ENST00000237596	135	148	TTTAATTTATTTT	1	YES	1.17438	5.14584e-05	2965	781	966	808	1.15764	0.00340018	2163	1017	611	611	782	498	-0.0709247	0.999905	9523	8894	6833
2a	Muscle both up	ENSG00000267365	KCNJ2-AS1	.	.	.	.	.	.	.	.	NO	2.26102	9.05523e-07	3895	355	489	658	1.15886	0.0347554	1875	436	617	1040	540	367	0.90286	NA	121	43	19
2a	Muscle both up	ENSG00000131018	SYNE1	spectrin repeat containing nuclear envelope protein 1	That part of the nuclear content other than the chromosomes or the nucleolus. [GOC:ma, ISBN:0124325653];"Either of the lipid bilayers that surround the nucleus and form the nuclear envelope; excludes the intermembrane space." [GOC:mah, GOC:pz];"The process in which a relatively unspecialized cell acquires specialized features of a muscle cell." [CL:0000187, GOC:go_curators];"The process in which …	Emery-Dreifuss muscular dystrophy 4 autosomal dominant;Emery-Dreifuss muscular dystrophy 4 autosomal recessive;Autosomal recessive ataxia Beauce type;Autosomal recessive myogenic arthrogryposis multiplex congenita;SPINOCEREBELLAR ATAXIA AUTOSOMAL RECESSIVE 8;Autosomal dominant Emery-Dreifuss muscular dystrophy	.	.	.	.	.	NO	1.35957	1.67956e-06	31599	7640	9387	6933	1.15934	0.000222137	23074	7280	6241	9049	9252	5825	-0.242796	0.999905	21020	21481	17422
2a	Muscle both up	ENSG00000168917	SLC35G2	solute carrier family 35 member G2	The membrane surrounding a cell that separates the cell from its external environment. It consists of a phospholipid bilayer and associated proteins. [ISBN:0716731363];"A compound membranous cytoplasmic organelle of eukaryotic cells, consisting of flattened, ribosome-free vesicles arranged in a more or less regular stack. The Golgi apparatus differs from the endoplasmic reticulum in often having …	.	ENST00000446465	130	143	GAAAATTTATTCT	1	YES	1.59287	0.000147936	508	113	112	95	1.16222	0.00417584	299	126	83	76	116	82	-0.043968	0.999905	956	1012	586
2a	Muscle both up	ENSG00000147996	CBWD5	COBW domain containing 3;COBW domain containing 6;COBW domain containing 5	.	.	.	.	.	.	.	NO	1.16856	0.0783461	238	43	99	59	1.16338	0.0995923	155	43	58	36	89	20	0.0580277	0.999905	966	826	616
2a	Muscle both up	ENSG00000258422	AL160191.1	.	.	.	.	.	.	.	.	NO	1.96	7.60668e-05	379	67	55	58	1.16619	0.0316759	147	52	61	51	48	23	NA	NA	0	0	0
2a	Muscle both up	ENSG00000113593	PPWD1	peptidylprolyl isomerase domain and WD repeat containing 1	A membrane-bounded organelle of eukaryotic cells in which chromosomes are housed and replicated. In most cells, the nucleus contains all of the cell's chromosomes except the organellar chromosomes, and is the site of RNA synthesis and processing. In some species, or in specialized cell types, RNA metabolism or DNA replication may be absent. [GOC:go_curators];"The process of assisting in the coval…	.	.	.	.	.	.	NO	1.08768	0.00484446	4232	1225	1138	1446	1.1677	1.66456e-07	3886	1164	1368	1282	1273	1205	0.171416	0.999905	3753	3133	2060
2a	Muscle both up	ENSG00000189007	ADAT2	adenosine deaminase, tRNA specific 2	The process in which an adenosine in position 34 of a tRNA is post-transcriptionally converted to inosine. [GOC:hjd, ISBN:155581073X];"Interacting selectively and non-covalently with any protein or protein complex (a complex of two or more proteins that may include other nonprotein molecules)." [GOC:go_curators];"That part of the nuclear content other than the chromosomes or the nucleolus." [GOC:…	.	.	.	.	.	.	NO	2.17717	3.41737e-08	2141	269	266	351	1.1695	1.82328e-07	1012	323	339	336	342	299	-0.153423	0.999905	486	483	385
2a	Muscle both up	ENSG00000141639	MAPK4	mitogen-activated protein kinase 4	Interacting selectively and non-covalently with a nonidentical protein to form a heterodimer. [GOC:ai];"Catalysis of the reaction: protein + ATP = protein phosphate + ADP. This reaction is the phosphorylation of proteins. Mitogen-activated protein kinase; a family of protein kinases that perform a crucial step in relaying signals from the plasma membrane to the nucleus. They are activated by a wi…	.	ENST00000400384	1906	1919	AAAAATTTATTAA	1	YES	2.19408	4.10465e-08	908	107	162	108	1.17024	0.0205352	697	336	276	152	186	160	0	NA	0	0	0
2a	Muscle both up	ENSG00000186665	C17orf58	chromosome 17 open reading frame 58	.	.	ENST00000334461	515	528	TTTAATTTAATAT	1	YES	1.14636	0.0367754	586	123	252	136	1.17105	0.00338443	591	174	174	271	165	161	-0.412294	0.999905	533	428	666
2a	Muscle both up	ENSG00000196263	ZNF471	zinc finger protein 471	A membrane-bounded organelle of eukaryotic cells in which chromosomes are housed and replicated. In most cells, the nucleus contains all of the cell's chromosomes except the organellar chromosomes, and is the site of RNA synthesis and processing. In some species, or in specialized cell types, RNA metabolism or DNA replication may be absent. [GOC:go_curators];"Interacting selectively and non-coval…	.	.	.	.	.	.	NO	1.41781	7.96974e-05	2933	691	640	764	1.1713	0.00137481	1734	633	742	507	525	387	0.109016	0.999905	1128	845	735
2a	Muscle both up	ENSG00000158411	MITD1	microtubule interacting and trafficking domain containing 1	The lipid bilayer surrounding a late endosome. [GOC:pz];"The process of physically separating progeny cells after cytokinesis; this may involve enzymatic digestion of septum or cell wall components." [GOC:mtg_cell_cycle, GOC:TermGenie];"The component of a membrane consisting of gene products and protein complexes that are loosely bound to one of its surfaces, but not integrated into the hydrophob…	positive regulation of protein homodimerization activity;negative regulation of protein binding;midbody;mitotic cytokinesis;cell separation after cytokinesis;1-phosphatidylinositol binding	.	.	.	.	.	NO	1.45807	1.29972e-05	1479	361	350	323	1.17142	2.5313e-06	1167	338	421	387	402	338	0.0689334	0.999905	1764	1603	1051
2a	Muscle both up	ENSG00000196935	SRGAP1	SLIT-ROBO Rho GTPase activating protein 1	All of the contents of a cell excluding the plasma membrane and nucleus, but including other subcellular structures. [ISBN:0198547684];"The part of the cytoplasm that does not contain organelles but which does contain other particulate matter, such as protein complexes." [GOC:hjd, GOC:jl];"Interacting selectively and non-covalently with any protein or protein complex (a complex of two or more pro…	THYROID CANCER NONMEDULLARY 2 SUSCEPTIBILITY TO	.	.	.	.	.	NO	1.16068	0.0202799	545	122	219	130	1.17396	0.00144697	399	154	114	122	162	91	-0.437845	0.999905	4095	5390	3658
2a	Muscle both up	ENSG00000152133	GPATCH11	G-patch domain containing 11	Interacting selectively and non-covalently with any protein or protein complex (a complex of two or more proteins that may include other nonprotein molecules). [GOC:go_curators];"A multisubunit complex that is located at the centromeric region of DNA and provides an attachment point for the spindle microtubules." [GOC:elh];"A multisubunit complex that is located at the centromeric region of a con…	.	ENST00000409774	1216	1229	ATATATTTATTTT	1	YES	1.01827	0.00655427	938	288	361	251	1.17571	9.36471e-06	1031	357	331	337	390	252	0.248728	0.999905	1608	1463	714
2a	Muscle both up	ENSG00000092421	SEMA6A	.	.	.	ENST00000343348	969	982	ATATTTATTTAAA	2	YES	1.14737	7.84628e-05	3514	926	1173	988	1.17672	0.0125303	2651	1235	1004	627	868	503	0.291973	NA	54	49	17
2a	Muscle both up	ENSG00000178105	DDX10	DEAD-box helicase 10	Catalysis of the reaction: ATP + H2O = ADP + phosphate; this reaction drives the unwinding of an RNA helix. [EC:3.6.1.3, GOC:jl];"The process in which a secondary structure of RNA are broken or 'melted'." [PMID:17169986];"Catalysis of the reaction: NTP + H2O = NDP + phosphate, to drive the unwinding of a RNA helix." [GOC:jl, GOC:mah];"Interacting selectively and non-covalently with ATP, adenosine…	.	.	.	.	.	.	NO	1.11736	0.000550719	1261	362	398	365	1.17871	2.63855e-05	1301	384	503	440	430	335	0.480332	0.999905	3664	1927	1855
2a	Muscle both up	ENSG00000144642	RBMS3	RNA binding motif single stranded interacting protein 3	All of the contents of a cell excluding the plasma membrane and nucleus, but including other subcellular structures. [ISBN:0198547684];"Interacting selectively and non-covalently with a nucleotide, any compound consisting of a nucleoside that is esterified with (ortho)phosphate or an oligophosphate at any hydroxyl group on the ribose or deoxyribose." [GOC:mah, ISBN:0198547684];"Interacting select…	.	ENST00000434693	1249	1262	AAAAATTTATTTG	1	YES	1.3071	0.000385709	7902	1952	1836	2308	1.17918	5.67097e-07	4721	1462	1784	1458	1540	1348	-0.160788	0.999905	14264	17689	8305
2a	Muscle both up	ENSG00000188227	ZNF793	zinc finger protein 793	A membrane-bounded organelle of eukaryotic cells in which chromosomes are housed and replicated. In most cells, the nucleus contains all of the cell's chromosomes except the organellar chromosomes, and is the site of RNA synthesis and processing. In some species, or in specialized cell types, RNA metabolism or DNA replication may be absent. [GOC:go_curators];"Interacting selectively and non-coval…	.	.	.	.	.	.	NO	1.88195	3.41971e-05	1362	290	202	196	1.17942	0.011234	702	329	262	173	172	176	-0.512847	0.999905	416	667	345
2a	Muscle both up	ENSG00000204514	ZNF814	zinc finger protein 814	The living contents of a cell; the matter contained within (but not including) the plasma membrane, usually taken to exclude large vacuoles and masses of secretory or ingested material. In eukaryotes it includes the nucleus and cytoplasm. [ISBN:0198506732];"Interacting selectively and non-covalently with any metal ion." [GOC:ai];"Interacting selectively and non-covalently with a specific DNA sequ…	.	.	.	.	.	.	NO	1.95461	3.30536e-07	2816	533	411	424	1.1795	0.000188951	1279	433	320	485	409	396	-0.139194	0.999905	436	379	368
2a	Muscle both up	ENSG00000272686	AC006333.2	.	.	.	.	.	.	.	.	NO	1.25775	0.000202593	1182	321	323	308	1.18305	4.03645e-05	1246	373	339	392	483	404	0.194354	0.999905	243	203	117
2a	Muscle both up	ENSG00000189046	ALKBH2	alkB homolog 2, alpha-ketoglutarate dependent dioxygenase	Catalysis of the oxidative demethylation of N1-methyladenine and N3-methylcytosine in DNA, with concomitant decarboxylation of 2-oxoglutarate and releases oxidized methyl group on N1-methyladenine and N3-methylcytosine as formaldehyde. [IMG:00579, PMID:19786499];"The repair of alkylation damage, e.g. the removal of the alkyl group at the O6-position of guanine by O6-alkylguanine-DNA alkyltransfer…	.	.	.	.	.	.	NO	1.25228	0.000254408	1222	307	337	344	1.18314	0.0127289	1067	225	255	376	374	437	0.250025	0.999905	875	550	531
2a	Muscle both up	ENSG00000171552	BCL2L1	BCL2 like 1	Any process that stops, prevents or reduces the frequency, rate or extent of execution phase of apoptosis. [GOC:mtg_apoptosis, GOC:TermGenie];"Interacting selectively and non-covalently with an identical protein or proteins." [GOC:jl];"Any process that decreases the frequency, rate or extent of the directed movement of a protein to a specific location in the plasma membrane." [GOC:dph, GOC:tb];"E…	mitotic cell cycle checkpoint;positive regulation of cytokinesis	.	.	.	.	.	NO	1.15006	0.00037801	3860	971	1190	1204	1.18333	0.000367136	3231	1293	796	952	1060	1040	-0.196901	0.999905	3187	3921	2093
2a	Muscle both up	ENSG00000259030	FPGT-TNNI3K	FPGT-TNNI3K readthrough	The process of introducing a phosphate group on to a protein. [GOC:hb];"Catalysis of the phosphorylation of an amino acid residue in a protein, usually according to the reaction: a protein + ATP = a phosphoprotein + ADP." [MetaCyc:PROTEIN-KINASE-RXN];"Interacting selectively and non-covalently with ATP, adenosine 5'-triphosphate, a universally important coenzyme and enzyme regulator." [ISBN:01985…	.	.	.	.	.	.	NO	1.56339	0.0087772	358	76	54	91	1.18385	0.0976671	310	61	36	134	135	108	-0.0310751	NA	45	58	28
2a	Muscle both up	ENSG00000108848	LUC7L3	LUC7 like 3 pre-mRNA splicing factor	Any molecular function by which a gene product interacts selectively and non-covalently with DNA (deoxyribonucleic acid). [GOC:dph, GOC:jl, GOC:tb, GOC:vw];"That part of the nuclear content other than the chromosomes or the nucleolus." [GOC:ma, ISBN:0124325653];"The process of removing sections of the primary RNA transcript to remove sequences not present in the mature form of the RNA and joining…	mRNA binding;RNA splicing	.	.	.	.	.	NO	1.69219	0.000234222	54869	11312	7770	12445	1.18419	2.01236e-05	37272	9398	12939	12704	13117	11372	-0.0918029	0.999905	7452	6585	5693
2a	Muscle both up	ENSG00000138385	SSB	Sjogren syndrome antigen B	Interacting selectively and non-covalently with a nucleotide, any compound consisting of a nucleoside that is esterified with (ortho)phosphate or an oligophosphate at any hydroxyl group on the ribose or deoxyribose. [GOC:mah, ISBN:0198547684];"Interacting non-covalently with a poly(A) RNA, a RNA molecule which has a tail of adenine bases." [GOC:jl];"The covalent alteration of one or more nucleoti…	.	.	.	.	.	.	NO	1.21868	0.00279175	6264	1761	1430	1921	1.18423	9.61662e-09	5826	1784	2018	1800	1967	1770	0.259243	0.999905	9147	6906	4912
2a	Muscle both up	ENSG00000271869	AC026979.3	.	.	.	.	.	.	.	.	NO	1.61244	0.0188106	125	23	26	25	1.18495	0.019844	147	46	33	44	46	60	0.0712642	NA	38	31	24
2a	Muscle both up	ENSG00000177855	CACYBPP2	.	.	.	.	.	.	.	.	NO	1.23362	0.00053274	814	218	251	200	1.1877	0.000779452	750	220	313	220	206	228	0.138891	NA	22	20	7
2a	Muscle both up	ENSG00000249087	ZNF436-AS1	.	.	.	.	.	.	.	.	NO	2.88397	4.76415e-22	3446	305	308	273	1.18803	0.0100743	1217	272	572	439	355	281	-0.0901687	0.999905	318	356	197
2a	Muscle both up	ENSG00000008517	IL32	interleukin 32	Reactions, triggered in response to the presence of a foreign body or the occurrence of an injury, which result in restriction of damage to the organism attacked or prevention/recovery from the infection caused by the attack. [GOC:go_curators];"The attachment of a cell, either to another cell or to an underlying substrate such as the extracellular matrix, via cell adhesion molecules." [GOC:hb, GO…	.	.	.	.	.	.	NO	3.23494	0.0060652	76742	592	4354	3365	1.18921	0.0582666	17908	2140	4783	5630	8691	6377	-0.704393	NA	15	28	50
2a	Muscle both up	ENSG00000259442	AC105339.2	.	.	.	.	.	.	.	.	NO	1.96374	0.00961667	160	23	16	31	1.18961	0.0644443	84	28	32	36	20	14	0	NA	0	0	0
2a	Muscle both up	ENSG00000257354	AC048341.2	.	.	.	.	.	.	.	.	NO	1.53862	0.00257129	1462	348	223	360	1.18974	0.000579616	1006	301	352	323	255	353	-0.398704	0.999905	958	1060	952
2a	Muscle both up	ENSG00000166801	FAM111A	family with sequence similarity 111 member A	All of the contents of a cell excluding the plasma membrane and nucleus, but including other subcellular structures. [ISBN:0198547684];"A membrane-bounded organelle of eukaryotic cells in which chromosomes are housed and replicated. In most cells, the nucleus contains all of the cell's chromosomes except the organellar chromosomes, and is the site of RNA synthesis and processing. In some species,…	GRACILE BONE DYSPLASIA;Osteocraniostenosis;negative regulation of viral genome replication;KENNY-CAFFEY SYNDROME TYPE 2;DNA replication;Autosomal dominant Kenny-Caffey syndrome	.	.	.	.	.	NO	1.04122	0.00185342	2473	795	891	649	1.19081	0.000525301	2058	799	554	631	834	468	0.125662	0.999905	5938	5342	3236
2a	Muscle both up	ENSG00000254004	ZNF260	zinc finger protein 260	All of the contents of a cell excluding the plasma membrane and nucleus, but including other subcellular structures. [ISBN:0198547684];"Interacting selectively and non-covalently with any metal ion." [GOC:ai];"Any molecular function by which a gene product interacts selectively and non-covalently with DNA (deoxyribonucleic acid)." [GOC:dph, GOC:jl, GOC:tb, GOC:vw];"The cellular synthesis of RNA o…	.	ENST00000523638	3221	3234	GTAAATTTATTCA	1	YES	1.03567	0.012684	1827	560	495	646	1.19098	5.35995e-05	1664	563	661	471	524	431	0.240996	0.999905	3460	3115	1573
2a	Muscle both up	ENSG00000237651	C2orf74	chromosome 2 open reading frame 74	The component of a membrane consisting of the gene products and protein complexes having at least some part of their peptide sequence embedded in the hydrophobic region of the membrane. [GOC:dos, GOC:go_curators]	.	.	.	.	.	.	NO	1.33042	0.037206	178	53	43	35	1.19192	0.0762216	148	77	53	23	36	38	-0.0286732	NA	57	46	41
2a	Muscle both up	ENSG00000196507	TCEAL3	transcription elongation factor A like 3	A membrane-bounded organelle of eukaryotic cells in which chromosomes are housed and replicated. In most cells, the nucleus contains all of the cell's chromosomes except the organellar chromosomes, and is the site of RNA synthesis and processing. In some species, or in specialized cell types, RNA metabolism or DNA replication may be absent. [GOC:go_curators];"The cellular synthesis of RNA on a te…	.	.	.	.	.	.	NO	1.93772	8.14447e-09	1488	228	252	261	1.19464	0.0172631	1055	235	234	318	375	465	-0.484339	0.999905	2282	2821	2319
2a	Muscle both up	ENSG00000074047	GLI2	GLI family zinc finger 2	The biological process whose specific outcome is the progression of an anatomical structure from an initial condition to its mature state. This process begins with the formation of the structure and ends with the mature structure, whatever form that may be including its natural destruction. An anatomical structure is any biological entity that occupies space and is distinguished from its surround…	Semilobar holoprosencephaly;Alobar holoprosencephaly;negative regulation of transcription from RNA polymerase II promoter in response to UV-induced DNA damage;Lobar holoprosencephaly;GLI2-Related Holoprosencephaly;Microform holoprosencephaly;HOLOPROSENCEPHALY 9;Midline interhemispheric variant of holoprosencephaly;Post-axial polydactyly-anterior pituitary anomalies-facial dysmorphism syndrome;Sep…	.	.	.	.	.	NO	1.04002	0.0634752	734	143	253	284	1.19824	0.00605926	544	254	129	160	153	155	0.465151	0.999905	711	500	305
2a	Muscle both up	ENSG00000186496	ZNF396	zinc finger protein 396	The cellular synthesis of RNA on a template of DNA. [GOC:jl, GOC:txnOH];"Interacting selectively and non-covalently with DNA of a specific nucleotide composition, e.g. GC-rich DNA binding, or with a specific sequence motif or type of DNA e.g. promotor binding or rDNA binding." [GOC:jl];"A membrane-bounded organelle of eukaryotic cells in which chromosomes are housed and replicated. In most cells,…	.	.	.	.	.	.	NO	1.90557	0.00184252	179	25	34	28	1.19833	0.0423209	97	34	32	33	38	14	0.700551	0.999905	213	89	69
2a	Muscle both up	ENSG00000260233	SSSCA1-AS1	.	.	.	.	.	.	.	.	NO	1.63278	1.13692e-05	685	129	156	138	1.19839	0.00309084	477	161	211	128	135	115	-0.410987	NA	18	23	33
2a	Muscle both up	ENSG00000104213	PDGFRL	platelet derived growth factor receptor like	A series of molecular signals that proceeds with an activated receptor promoting the exchange of GDP for GTP on the alpha-subunit of an associated heterotrimeric G-protein complex. The GTP-bound activated alpha-G-protein then dissociates from the beta- and gamma-subunits to further transmit the signal within the cell. The pathway begins with receptor-ligand interaction, or for basal GPCR signalin…	HEPATOCELLULAR CARCINOMA	.	.	.	.	.	NO	1.30267	0.00771328	2623	450	715	854	1.19897	0.0247787	1946	1067	496	557	561	359	-0.23889	0.999905	611	726	424
2a	Muscle both up	ENSG00000168679	SLC16A4	solute carrier family 16 member 4	Enables the active transport of a solute across a membrane by a mechanism whereby two or more species are transported together in the same direction in a tightly coupled process not directly linked to a form of energy other than chemiosmotic energy. [GOC:mtg_transport, ISBN:0815340729, PMID:10839820];"Catalysis of the transfer of lactate from one side of the membrane to the other. Lactate is 2-hy…	.	.	.	.	.	.	NO	1.01896	0.0366181	285	94	93	82	1.19963	0.00717731	304	138	87	81	107	65	-0.222152	0.999905	1471	2879	425
2a	Muscle both up	ENSG00000121879	PIK3CA	phosphatidylinositol-4,5-bisphosphate 3-kinase catalytic subunit alpha	The chemical reactions and pathways resulting in the formation of phosphatidylinositol, any glycophospholipid in which the sn-glycerol 3-phosphate residue is esterified to the 1-hydroxyl group of 1D-myo-inositol. [CHEBI:28874, ISBN:0198506732];"The orderly movement of an endothelial cell into the extracellular matrix to form an endothelium." [GOC:go_curators];"Muscle contraction of cardiac muscle…	Hemimegalencephaly;Hemihyperplasia-multiple lipomatosis syndrome;CLOVES syndrome;Lynch syndrome;Megalencephaly-capillary malformation-polymicrogyria syndrome;CLOVES: CONGENITAL LIPOMATOUS OVERGROWTH VASCULAR MALFORMATIONS AND EPIDERMAL NEVI;CONGENITAL LIPOMATOUS OVERGROWTH VASCULAR MALFORMATIONS AND EPIDERMALNEVI;HEPATOCELLULAR CARCINOMA;COWDEN SYNDROME;Segmental progressive overgrowth syndrome w…	ENST00000263967	5074	5087	TTTTATTTAATTT	1	YES	1.12418	0.00177905	5868	1749	1561	1849	1.20167	5.39051e-05	4518	1433	1529	1590	1652	970	0.218925	0.999905	7053	6096	3460
2a	Muscle both up	ENSG00000269696	AC005498.3	.	.	.	.	.	.	.	.	NO	1.4267	0.0208452	234	67	45	48	1.20216	0.0119232	168	53	39	67	45	56	0.0690961	NA	69	69	24
2a	Muscle both up	ENSG00000227124	ZNF717	zinc finger protein 717	.	.	.	.	.	.	.	NO	1.69363	0.000339692	936	191	142	205	1.20426	4.61668e-05	695	237	232	228	247	156	-0.179239	0.999905	1196	1376	820
2a	Muscle both up	ENSG00000164120	HPGD	hydroxyprostaglandin dehydrogenase 15-(NAD)	Any process that stops, prevents or reduces the rate or extent of progression through the cell cycle. [GOC:dph, GOC:go_curators, GOC:tb];"That part of the nuclear content other than the chromosomes or the nucleolus." [GOC:ma, ISBN:0124325653];"A series of molecular signals initiated by the binding of an extracellular ligand to a transforming growth factor beta receptor on the surface of a target …	DIGITAL CLUBBING ISOLATED CONGENITAL;Pachydermoperiostosis;CRANIOOSTEOARTHROPATHY;HYPERTROPHIC OSTEOARTHROPATHY PRIMARY AUTOSOMAL RECESSIVE 1;Isolated congenital digital clubbing	ENST00000296522	354	367	TGTTATTTAAATC	1	YES	2.51299	1.7444e-08	682	86	70	64	1.20485	0.0886385	835	319	76	371	232	258	-0.0506034	NA	6	11	3
2a	Muscle both up	ENSG00000186409	CCDC30	coiled-coil domain containing 30	A membrane-bounded vesicle that is released into the extracellular region by fusion of the limiting endosomal membrane of a multivesicular body with the plasma membrane. Extracellular exosomes, also simply called exosomes, have a diameter of about 40-100 nm. [GOC:BHF, GOC:mah, GOC:vesicles, PMID:15908444, PMID:17641064, PMID:19442504, PMID:19498381, PMID:22418571, PMID:24009894]	.	.	.	.	.	.	NO	1.74993	0.0051239	167	26	37	28	1.20725	0.0295656	126	44	48	49	27	26	0.0383276	0.999905	186	142	128
2a	Muscle both up	ENSG00000152377	SPOCK1	.	.	.	.	.	.	.	.	NO	1.5127	0.0161739	2189	720	350	323	1.20731	0.000464366	3081	686	1165	1026	1068	881	-1.04804	0.133864	5015	9471	7993
2a	Muscle both up	ENSG00000230177	AL080317.1	.	.	.	.	.	.	.	.	NO	2.11946	0.000122735	487	64	52	86	1.20771	0.0102802	162	38	48	65	62	39	-0.374511	0.999905	79	120	70
2a	Muscle both up	ENSG00000164070	HSPA4L	heat shock protein family A (Hsp70) member 4 like	All of the contents of a cell excluding the plasma membrane and nucleus, but including other subcellular structures. [ISBN:0198547684];"A membrane-bounded organelle of eukaryotic cells in which chromosomes are housed and replicated. In most cells, the nucleus contains all of the cell's chromosomes except the organellar chromosomes, and is the site of RNA synthesis and processing. In some species,…	.	ENST00000296464	2154	2167	ATTTATTTATTTA	3	YES	2.59393	1.89648e-06	2194	313	190	143	1.20773	0.00245404	770	303	290	165	234	210	-0.243727	0.999905	1285	1353	1088
2a	Muscle both up	ENSG00000270804	AC010326.4	.	.	.	.	.	.	.	.	NO	1.57681	0.017099	170	38	28	37	1.20818	0.0188154	89	29	22	29	28	29	-0.75716	0.999905	62	78	136
2a	Muscle both up	ENSG00000070190	DAPP1	dual adaptor of phosphotyrosine and 3-phosphoinositides 1	Interacting selectively and non-covalently with phosphatidylinositol-3,4-bisphosphate, a derivative of phosphatidylinositol in which the inositol ring is phosphorylated at the 3' and 4' positions. [GOC:bf, GOC:go_curators];"The part of the cytoplasm that does not contain organelles but which does contain other particulate matter, such as protein complexes." [GOC:hjd, GOC:jl];"Interacting selectiv…	.	ENST00000296414	2017	2030	GTTTATTTATATT	1	YES	1.06223	0.0178382	384	124	126	103	1.20985	0.0161402	427	156	74	113	184	133	0	NA	0	0	0
2a	Muscle both up	ENSG00000270344	POC1B-AS1	.	.	.	.	.	.	.	.	NO	1.79011	4.07791e-05	934	179	142	184	1.20999	1.56431e-05	549	187	156	162	201	157	-0.358739	0.999905	192	268	154
2a	Muscle both up	ENSG00000171817	ZNF540	zinc finger protein 540	Any molecular function by which a gene product interacts selectively and non-covalently with DNA (deoxyribonucleic acid). [GOC:dph, GOC:jl, GOC:tb, GOC:vw];"The cellular synthesis of RNA on a template of DNA." [GOC:jl, GOC:txnOH];"Antagonizes the ribosome-mediated translation of mRNA into a polypeptide via direct binding (through a selective and non-covalent interaction) to nucleic acid." [GOC:cl…	negative regulation of translation;translation repressor activity nucleic acid binding	.	.	.	.	.	NO	1.64425	0.000192746	1093	209	187	260	1.21264	0.00482304	703	196	319	165	197	210	-0.0317075	0.999905	233	271	110
2a	Muscle both up	ENSG00000228532	AC005000.1	.	.	.	.	.	.	.	.	NO	1.55517	0.00391824	319	65	90	50	1.21595	0.000382223	233	71	78	66	81	67	0.141634	NA	23	19	8
2a	Muscle both up	ENSG00000253878	AC087752.3	.	.	.	.	.	.	.	.	NO	2.93973	8.98839e-08	386	30	24	34	1.21603	0.02105	117	48	25	39	41	27	0.0661838	0.999905	106	105	55
2a	Muscle both up	ENSG00000281398	SNHG4	.	.	.	.	.	.	.	.	NO	2.60747	7.80508e-11	832	93	84	77	1.2167	0.00083303	288	76	83	110	93	85	0.0400684	0.999905	175	147	121
2a	Muscle both up	ENSG00000272054	AC007390.2	.	.	.	.	.	.	.	.	NO	1.26572	0.0570995	186	59	38	45	1.21747	0.00140626	166	54	52	51	58	43	-0.441637	0.999905	81	151	64
2a	Muscle both up	ENSG00000267871	AC005261.1	.	.	.	.	.	.	.	.	NO	2.01082	0.00530272	406	65	30	77	1.22129	0.00689401	213	70	90	55	53	59	-0.418996	NA	31	41	43
2a	Muscle both up	ENSG00000109083	IFT20	intraflagellar transport 20	A ciliary basal body that is part of a kinocilium. [GO_REF:0000064, GOC:cilia, GOC:krc, GOC:TermGenie, PMID:15855039, PMID:15882574];"A structure at the distal end of a dendrite adapted to carry out a specific function, e.g. dendriole." [GOC:jl, NIF_Subcellular:sao28175134];"Any process in which a centrosome is transported to, and/or maintained in, a specific location within the cell." [GOC:ai];"…	protein localization to Golgi apparatus;cilium assembly	.	.	.	.	.	NO	1.61368	2.89356e-05	2074	411	384	489	1.22386	1.27022e-06	1310	407	480	387	412	355	0.124653	0.999905	2542	1986	1578
2a	Muscle both up	ENSG00000142279	WTIP	.	.	.	.	.	.	.	.	NO	1.81663	2.70079e-06	4424	953	772	652	1.22429	0.00150935	2193	886	803	516	567	608	-0.373947	0.999905	2629	3289	2216
2a	Muscle both up	ENSG00000111605	CPSF6	cleavage and polyadenylation specific factor 6	Discrete subnuclear bodies in the interchromatin nucleoplasmic space, often located adjacent to nuclear specks. 10-20 paraspeckles are typically found in human cell nuclei. [GOC:jl, PMID:11790299];"That part of the nuclear content other than the chromosomes or the nucleolus." [GOC:ma, ISBN:0124325653];"Interacting selectively and non-covalently with a nucleotide, any compound consisting of a nucl…	mRNA polyadenylation	ENST00000435070	3503	3516	ATAAATTTATTAA	1	YES	1.20562	0.000950186	9955	2704	2481	3070	1.22598	4.92605e-06	9242	2348	2849	3081	3170	2879	0.306614	0.999905	7130	5688	3351
2a	Muscle both up	ENSG00000006756	ARSD	arylsulfatase D	Interacting selectively and non-covalently with any metal ion. [GOC:ai];"The process of covalently altering one or more amino acids in a protein after the protein has been completely translated and released from the ribosome." [GOC:jsg];"The volume enclosed by the membranes of the endoplasmic reticulum." [ISBN:0198547684];"The chemical reactions and pathways involving glycosphingolipids, any comp…	.	.	.	.	.	.	NO	1.03977	0.0425994	658	168	296	157	1.22716	0.00142986	436	170	99	143	155	107	0.535384	0.999905	4563	2575	2042
2a	Muscle both up	ENSG00000153363	LINC00467	.	.	.	.	.	.	.	.	NO	1.72586	0.00379207	722	142	192	73	1.22785	0.00301019	600	253	177	126	188	177	0.643992	0.999905	567	289	220
2a	Muscle both up	ENSG00000163617	CCDC191	coiled-coil domain containing 191	.	.	.	.	.	.	.	NO	1.72125	0.000143926	576	119	96	112	1.22806	0.000177157	362	109	97	124	113	115	0.0345538	0.999905	668	625	399
2a	Muscle both up	ENSG00000264456	AC138207.4	.	.	.	.	.	.	.	.	NO	1.53723	0.0105985	190	39	51	32	1.22836	0.0209137	100	42	24	26	33	27	-0.898486	NA	17	66	46
2a	Muscle both up	ENSG00000203950	FAM127B	family with sequence similarity 127 member B	Interacting selectively and non-covalently with any protein or protein complex (a complex of two or more proteins that may include other nonprotein molecules). [GOC:go_curators]	.	.	.	.	.	.	NO	1.26123	0.000109107	2265	551	747	540	1.22904	2.01968e-05	2017	539	551	676	694	654	-0.3891	0.999905	409	514	374
2a	Muscle both up	ENSG00000241343	RPL36A	ribosomal protein L36a	The large subunit of a ribosome located in the cytosol. [GOC:mtg_sensu];"The targeting of proteins to a membrane that occurs during translation and is dependent upon two key components, the signal-recognition particle (SRP) and the SRP receptor. SRP is a cytosolic particle that transiently binds to the endoplasmic reticulum (ER) signal sequence in a nascent protein, to the large ribosomal unit, a…	.	.	.	.	.	.	NO	1.78643	2.3098e-05	687	116	118	141	1.2308	0.00375395	393	98	97	141	115	146	-0.379474	0.999905	250	241	287
2a	Muscle both up	ENSG00000141837	CACNA1A	calcium voltage-gated channel subunit alpha1 A	The chemical reactions and pathways involving neurotransmitters, any of a group of substances that are released on excitation from the axon terminal of a presynaptic neuron of the central or peripheral nervous system and travel across the synaptic cleft to either excite or inhibit the target cell. [CHEBI:25512, GOC:jl];"The process whose specific outcome is the progression of the vestibular nucle…	Episodic ataxia type 2 and epilepsy;Early infantile epileptic encephalopathy 5;ALTERNATING HEMIPLEGIA OF CHILDHOOD;Benign paroxysmal torticollis of infancy;SPINOCEREBELLAR ATAXIA 6;Familial paroxysmal ataxia;MIGRAINE FAMILIAL HEMIPLEGIC 1;Familial or sporadic hemiplegic migraine;Spinocerebellar ataxia type 6	.	.	.	.	.	NO	2.15304	4.33839e-05	364	36	62	53	1.23107	0.0660617	192	106	45	48	33	53	-1.0414	0.447767	217	695	258
2a	Muscle both up	ENSG00000229852	AC019205.2	.	.	.	.	.	.	.	.	NO	1.34079	0.00890847	251	63	63	61	1.2311	0.019056	208	60	38	92	66	59	-0.535119	0.999905	150	179	195
2a	Muscle both up	ENSG00000270426	AC099343.2	.	.	.	.	.	.	.	.	NO	1.48811	0.0176682	160	30	44	32	1.23176	0.0065875	147	33	51	43	51	46	-0.280416	NA	57	101	30
2a	Muscle both up	ENSG00000260805	AC092803.2	.	.	.	.	.	.	.	.	NO	1.09313	0.0615322	333	71	144	85	1.23356	0.00190762	269	93	97	59	86	77	0.0386194	NA	43	44	21
2a	Muscle both up	ENSG00000141510	TP53	tumor protein p53	A cascade of processes induced by the cell cycle regulator phosphoprotein p53, or an equivalent protein, resulting in the induction of the transcription of p21 (also known as WAF1, CIP1 and SDI1) or any equivalent protein, in response to the detection of DNA damage. [PMID:10967424];"Interacting selectively and non-covalently with an identical protein or proteins." [GOC:jl];"Any process that incre…	BASAL CELL CARCINOMA SUSCEPTIBILITY TO 7;negative regulation of cell proliferation;Li-Fraumeni syndrome;Familial pancreatic carcinoma;negative regulation of fibroblast proliferation;Precursor B-cell acute lymphoblastic leukemia;positive regulation of cell cycle arrest;multicellular organism development;negative regulation of cell cycle arrest;BREAST CANCER;positive regulation of reactive oxygen s…	.	.	.	.	.	NO	1.0772	0.010164	1865	417	734	566	1.23474	4.13074e-05	1433	369	479	421	449	480	0.10671	0.999905	3489	2348	2453
2a	Muscle both up	ENSG00000279873	LINC01126	.	.	.	.	.	.	.	.	NO	1.81219	0.00454624	261	41	34	58	1.23854	0.0455615	109	35	44	38	33	14	0.255567	NA	76	56	27
2a	Muscle both up	ENSG00000139675	HNRNPA1L2	heterogeneous nuclear ribonucleoprotein A1-like 2	All of the contents of a cell excluding the plasma membrane and nucleus, but including other subcellular structures. [ISBN:0198547684];"The directed movement of mRNA, messenger ribonucleic acid, into, out of or within a cell, or between cells, by means of some agent such as a transporter or pore." [GOC:ai];"Interacting selectively and non-covalently with a nucleotide, any compound consisting of a…	.	.	.	.	.	.	NO	1.5661	0.000260945	477	89	125	94	1.2391	0.00167727	350	98	106	79	132	118	0.240106	0.999905	228	168	123
2a	Muscle both up	ENSG00000066651	TRMT11	tRNA methyltransferase 11 homolog	The posttranscriptional addition of methyl groups to specific residues in a tRNA molecule. [GOC:mah];"Catalysis of the reaction: S-adenosyl-L-methionine + tRNA containing guanine = S-adenosyl-L-homocysteine + tRNA containing N2-methylguanine." [EC:2.1.1.32];"Interacting selectively and non-covalently with transfer RNA." [GOC:ai]	.	ENST00000334379	201	214	TCTTATTTAATGT	1	YES	2.1973	1.67773e-09	3065	436	370	450	1.24089	6.16512e-07	1711	464	513	577	602	479	0.457017	0.999905	1895	1237	841
2a	Muscle both up	ENSG00000162385	MAGOH	mago homolog, exon junction complex core component	The process in which the synthesis of an RNA molecule by RNA polymerase II using a DNA template is completed. [GOC:mah, GOC:txnOH];"Any process that modulates the frequency, rate or extent of the chemical reactions and pathways resulting in the formation of proteins by the translation of mRNA." [GOC:isa_complete];"That part of the nuclear content other than the chromosomes or the nucleolus." [GOC…	negative regulation of nuclear-transcribed mRNA catabolic process nonsense-mediated decay;regulation of alternative mRNA splicing via spliceosome	.	.	.	.	.	NO	1.12476	0.00112054	1792	529	508	544	1.24132	4.96748e-06	1736	508	650	480	545	484	-0.21957	0.999905	1306	1235	1148
2a	Muscle both up	ENSG00000267575	AC006504.5	.	.	.	.	.	.	.	.	NO	2.27659	3.21962e-07	555	75	65	72	1.24229	0.000323491	312	93	108	97	112	69	0.24148	0.999905	460	312	259
2a	Muscle both up	ENSG00000136631	VPS45	vacuolar protein sorting 45 homolog	The component of a membrane consisting of the gene products and protein complexes having at least some part of their peptide sequence embedded in the hydrophobic region of the membrane. [GOC:dos, GOC:go_curators];"The initial attachment of a vesicle membrane to a target membrane, mediated by proteins protruding from the membrane of the vesicle and the target membrane, that contributes to exocytos…	NEUTROPENIA SEVERE CONGENITAL 5 AUTOSOMAL RECESSIVE;Congenital neutropenia-myelofibrosis-nephromegaly syndrome	.	.	.	.	.	NO	1.08744	0.000112041	5426	1622	1741	1592	1.24347	1.83125e-08	5450	1701	1877	1657	1610	1531	0.153784	0.999905	4069	3872	1997
2a	Muscle both up	ENSG00000273284	AP001033.2	.	.	.	.	.	.	.	.	NO	1.42892	0.0964737	267	56	26	88	1.2436	0.0086032	152	35	41	60	55	39	-0.282848	NA	59	95	40
2a	Muscle both up	ENSG00000247934	AC022364.1	.	.	.	.	.	.	.	.	NO	1.63862	0.0028375	265	40	62	57	1.24551	0.00787311	171	65	54	45	64	32	0.207716	NA	51	33	23
2a	Muscle both up	ENSG00000186487	MYT1L	myelin transcription factor 1 like	A membrane-bounded organelle of eukaryotic cells in which chromosomes are housed and replicated. In most cells, the nucleus contains all of the cell's chromosomes except the organellar chromosomes, and is the site of RNA synthesis and processing. In some species, or in specialized cell types, RNA metabolism or DNA replication may be absent. [GOC:go_curators];"The process whose specific outcome is…	Intellectual disability;Mental retardation autosomal dominant 39	ENST00000399161	79	92	CTATATTTATTTC	1	YES	1.9777	0.0578519	52	8	7	5	1.24875	0.0495178	56	19	14	14	22	14	0.445761	NA	16	1	1
2a	Muscle both up	ENSG00000179630	LACC1	laccase domain containing 1	Interacting selectively and non-covalently with copper (Cu) ions. [GOC:ai]	Systemic-onset juvenile idiopathic arthritis	ENST00000441843	1651	1664	ATATATTTAATGT	1	YES	1.53505	0.0144206	370	52	74	108	1.25005	0.00690586	320	81	65	132	109	94	0.052062	0.999905	2958	2634	1797
2a	Muscle both up	ENSG00000162526	TSSK3	testis specific serine kinase 3	The biological process whose specific outcome is the progression of a multicellular organism over time from an initial condition (e.g. a zygote or a young adult) to a later condition (e.g. a multicellular animal or an aged adult). [GOC:dph, GOC:ems, GOC:isa_complete, GOC:tb];"The process in which relatively unspecialized cells, e.g. embryonic or regenerative cells, acquire specialized structural …	.	.	.	.	.	.	NO	2.84728	2.27101e-08	677	61	42	64	1.25019	0.00133098	187	49	61	65	56	52	0.132809	NA	33	12	24
2a	Muscle both up	ENSG00000115963	RND3	Rho family GTPase 3	A process that is carried out at the cellular level which results in the assembly, arrangement of constituent parts, or disassembly of cytoskeletal structures comprising actin filaments and their associated proteins. [GOC:dph, GOC:jl, GOC:mah];"Catalysis of the reaction: GTP + H2O = GDP + phosphate." [ISBN:0198547684];"The attachment of a cell, either to another cell or to an underlying substrate…	.	.	.	.	.	.	NO	2.50872	9.84183e-09	2405	188	378	230	1.25038	0.0371892	2971	440	806	1278	1367	560	-0.128591	0.999905	53151	75177	24699
2a	Muscle both up	ENSG00000246263	UBR5-AS1	.	.	.	.	.	.	.	.	NO	2.19342	4.95278e-07	1920	224	227	327	1.25247	3.57973e-05	809	205	229	286	281	230	0.21121	NA	45	29	24
2a	Muscle both up	ENSG00000196812	ZSCAN16	zinc finger and SCAN domain containing 16	A membrane-bounded organelle of eukaryotic cells in which chromosomes are housed and replicated. In most cells, the nucleus contains all of the cell's chromosomes except the organellar chromosomes, and is the site of RNA synthesis and processing. In some species, or in specialized cell types, RNA metabolism or DNA replication may be absent. [GOC:go_curators];"Interacting selectively and non-coval…	.	.	.	.	.	.	NO	2.51219	8.4492e-09	503	50	63	51	1.25341	0.00216456	248	69	65	93	94	55	-0.0956723	0.999905	91	65	88
2a	Muscle both up	ENSG00000183066	WBP2NL	WBP2 N-terminal like	The conversion at fertilization of the inactive sperm nucleus into a male pronucleus with its chromosomes processed for the first zygotic division. [GOC:bf, PMID:11735001];"The process in which the egg becomes metabolically active, initiates protein and DNA synthesis and undergoes structural changes to its cortex and/or cytoplasm." [GOC:bf, PMID:9630751];"Assembly of the haploid nucleus of the un…	.	.	.	.	.	.	NO	1.97443	0.0011445	232	34	30	42	1.25424	0.0106858	100	36	26	28	35	25	-0.0698347	NA	43	52	29
2a	Muscle both up	ENSG00000280254	AC233723.2	.	.	.	.	.	.	.	.	NO	1.96457	0.000114628	534	57	111	88	1.25665	0.000633783	471	118	121	136	180	155	0	NA	0	0	0
2a	Muscle both up	ENSG00000035862	TIMP2	TIMP metallopeptidase inhibitor 2	The external part of the cell wall and/or plasma membrane. [GOC:jl, GOC:mtg_sensu, GOC:sm];"Any process that activates or increases the frequency, rate or extent of neuron differentiation." [GOC:go_curators];"Any process that stops, prevents or reduces the rate or extent of cell proliferation." [GOC:go_curators];"Any process that results in a change in state or activity of a cell or an organism (…	.	ENST00000262768	2328	2341	TTTAATTTATATG	1	YES	1.23655	0.0108204	14733	2915	6070	3162	1.25788	0.00398414	11476	5367	2913	2887	3828	2350	-0.234578	0.999905	47884	53454	36526
2a	Muscle both up	ENSG00000162695	SLC30A7	solute carrier family 30 member 7	The component of a membrane consisting of the gene products and protein complexes having at least some part of their peptide sequence embedded in the hydrophobic region of the membrane. [GOC:dos, GOC:go_curators];"Any process that modulates the rate, frequency, or extent of sequestering of zinc ion. Sequestering of zinc ion is the process of binding or confining zinc ions such that they are separ…	.	.	.	.	.	.	NO	1.11422	0.00137665	1574	468	451	480	1.25897	3.88226e-06	1498	382	460	522	500	410	-0.10327	0.999905	8314	8558	5675
2a	Muscle both up	ENSG00000277715	AC079174.2	.	.	.	.	.	.	.	.	NO	2.30753	0.000370838	810	108	51	122	1.26153	0.0118379	486	92	129	123	181	192	-0.141251	0.999905	80	80	63
2a	Muscle both up	ENSG00000254676	AP000873.4	.	.	.	.	.	.	.	.	NO	2.23227	0.0030833	160	20	13	24	1.26234	0.0303362	71	18	23	21	18	24	0.135696	0.999905	95	71	52
2a	Muscle both up	ENSG00000262468	LINC01569	.	.	.	.	.	.	.	.	NO	2.47084	2.78197e-06	723	64	65	105	1.2628	0.00110292	244	67	59	83	92	66	-0.0521991	NA	34	21	35
2a	Muscle both up	ENSG00000186020	ZNF529	zinc finger protein 529	A membrane-bounded organelle of eukaryotic cells in which chromosomes are housed and replicated. In most cells, the nucleus contains all of the cell's chromosomes except the organellar chromosomes, and is the site of RNA synthesis and processing. In some species, or in specialized cell types, RNA metabolism or DNA replication may be absent. [GOC:go_curators];"Interacting selectively and non-coval…	.	ENST00000334116	1630	1643	ATTTATTTATTTA	3	YES	1.82075	2.37189e-06	5140	939	776	1024	1.26464	1.66613e-09	2588	796	742	764	887	737	0.0859373	0.999905	1860	1758	1018
2a	Muscle both up	ENSG00000145022	TCTA	T-cell leukemia translocation altered	The component of a membrane consisting of the gene products and protein complexes having at least some part of their peptide sequence embedded in the hydrophobic region of the membrane. [GOC:dos, GOC:go_curators]	.	.	.	.	.	.	NO	1.90155	1.3171e-08	4654	723	765	884	1.26612	5.43034e-06	2693	840	989	808	829	613	-0.221867	0.999905	2455	3550	1322
2a	Muscle both up	ENSG00000184988	TMEM106A	transmembrane protein 106A	The component of a membrane consisting of the gene products and protein complexes having at least some part of their peptide sequence embedded in the hydrophobic region of the membrane. [GOC:dos, GOC:go_curators];"Elemental activities, such as catalysis or binding, describing the actions of a gene product at the molecular level. A given gene product may exhibit one or more molecular functions." […	.	ENST00000612339	1261	1274	AGATATTTATTAA	1	YES	1.04249	0.0776854	249	67	107	58	1.26629	0.0171619	222	99	55	77	61	38	0.0817615	0.999905	573	514	339
2a	Muscle both up	ENSG00000010244	ZNF207	zinc finger protein 207;microRNA 632	A process that results in a parallel arrangement of microtubules. [GOC:dph];"Any of the long, generally straight, hollow tubes of internal diameter 12-15 nm and external diameter 24 nm found in a wide variety of eukaryotic cells; each consists (usually) of 13 protofilaments of polymeric tubulin, staggered in such a manner that the tubulin monomers are arranged in a helical pattern on the microtub…	regulation of chromosome segregation;attachment of spindle microtubules to kinetochore;protein stabilization;kinetochore binding;mitotic spindle assembly checkpoint;mitotic sister chromatid segregation	ENST00000394670	467	480	CAATATTTAATGT	1	YES	1.88283	2.98851e-12	25964	4547	4627	4376	1.26728	1.64243e-08	15840	4361	5371	4676	5401	4191	0.0374597	0.999905	11866	11854	6703
2a	Muscle both up	ENSG00000166839	ANKDD1A	ankyrin repeat and death domain containing 1A	The cellular process in which a signal is conveyed to trigger a change in the activity or state of a cell. Signal transduction begins with reception of a signal (e.g. a ligand binding to a receptor or receptor activation by a stimulus such as light), or for signal transduction in the absence of ligand, signal-withdrawal or the activity of a constitutively active receptor. Signal transduction ends…	.	.	.	.	.	.	NO	1.68533	0.00151508	382	51	93	79	1.26994	0.00248472	327	93	79	104	86	121	-0.394935	0.999905	437	483	425
2a	Muscle both up	ENSG00000138433	CIR1	corepressor interacting with RBPJ, 1	The cellular synthesis of RNA on a template of DNA. [GOC:jl, GOC:txnOH];"An intracellular structure that can catalyze gamma-tubulin-dependent microtubule nucleation and that can anchor microtubules by interacting with their minus ends, plus ends or sides." [GOC:vw, http://en.wikipedia.org/wiki/Microtubule_organizing_center, ISBN:0815316194, PMID:17072892, PMID:17245416];"Interacting selectively a…	.	.	.	.	.	.	NO	1.23765	0.000940005	4307	1205	1029	1252	1.26999	8.52145e-08	3847	1077	1105	1272	1182	1154	0.287235	0.999905	2809	2081	1442
2a	Muscle both up	ENSG00000145348	TBCK	TBC1 domain containing kinase	The living contents of a cell; the matter contained within (but not including) the plasma membrane, usually taken to exclude large vacuoles and masses of secretory or ingested material. In eukaryotes it includes the nucleus and cytoplasm. [ISBN:0198506732];"Catalysis of the phosphorylation of an amino acid residue in a protein, usually according to the reaction: a protein + ATP = a phosphoprotein…	HYPOTONIA INFANTILE WITH PSYCHOMOTOR RETARDATION AND CHARACTERISTIC FACIES 3;Severe Infantile Syndromic Encephalopathy	ENST00000273980	2555	2568	TAATATTTAATAT	1	YES	1.30769	7.01503e-05	1139	292	323	274	1.27011	0.000201725	1162	444	403	316	330	255	0.0321686	0.999905	6542	6510	3695
2a	Muscle both up	ENSG00000133858	ZFC3H1	zinc finger C3H1-type containing	Interacting selectively and non-covalently with any metal ion. [GOC:ai];"Interacting selectively and non-covalently with any protein or protein complex (a complex of two or more proteins that may include other nonprotein molecules)." [GOC:go_curators];"Any process involved in the conversion of one or more primary RNA transcripts into one or more mature RNA molecules." [GOC:mah];"That part of a mu…	.	ENST00000378743	702	715	TTTAATTTATAAT	1	YES	1.09595	0.025956	5235	1647	1138	1822	1.27044	6.7052e-07	5220	1356	1737	1728	1750	1312	-0.246156	0.999905	4518	6129	2865
2a	Muscle both up	ENSG00000213514	AL731556.1	.	.	.	.	.	.	.	.	NO	2.31582	1.56083e-05	447	69	48	45	1.27229	0.0018205	165	46	56	56	49	39	0.103926	NA	3	1	0
2a	Muscle both up	ENSG00000135951	TSGA10	.	.	.	.	.	.	.	.	NO	2.18733	7.82265e-06	353	43	49	51	1.27252	0.00240112	297	61	85	93	102	99	-0.318649	0.999905	101	152	81
2a	Muscle both up	ENSG00000279491	AP003733.4	.	.	.	.	.	.	.	.	NO	2.02339	0.0290512	89	7	11	17	1.27256	0.0826497	50	15	11	21	17	8	-0.17553	NA	18	24	19
2a	Muscle both up	ENSG00000179222	MAGED1	MAGE family member D1	Any process that modulates the frequency, rate or extent of a circadian rhythm. A circadian rhythm is a biological process in an organism that recurs with a regularity of approximately 24 hours. [GOC:dph, GOC:jl, GOC:tb];"Any process that activates or increases the frequency, rate or extent of cellular DNA-templated transcription." [GOC:go_curators, GOC:txnOH];"The ordered and organized complex o…	.	ENST00000375772	121	134	ATAAATTTATTTG	1	YES	1.07946	0.00661122	16446	5342	4201	5297	1.27301	8.7317e-07	17596	4800	5186	4974	5650	5742	0.321097	0.999905	22026	20715	8171
2a	Muscle both up	ENSG00000153044	CENPH	centromere protein H	A process that is carried out at the cellular level which results in the assembly, arrangement of constituent parts, or disassembly of the kinetochore, a multisubunit complex that is located at the centromeric region of DNA and provides an attachment point for the spindle microtubules. [GOC:ai, GOC:dph, GOC:jl, GOC:mah];"That part of the nuclear content other than the chromosomes or the nucleolus…	kinetochore binding	.	.	.	.	.	NO	1.01543	0.0361442	415	111	129	152	1.27487	8.82881e-05	527	151	126	176	190	146	0.473858	0.999905	1230	982	386
2a	Muscle both up	ENSG00000153234	NR4A2	nuclear receptor subfamily 4 group A member 2	Any process that activates or increases the frequency, rate or extent of cellular DNA-templated transcription. [GOC:go_curators, GOC:txnOH];"The process in which a relatively unspecialized cell acquires the specialized features of a midbrain dopaminergic neuron." [GO_REF:0000086, GOC:bf, GOC:PARL, GOC:TermGenie, PMID:17331494, PMID:19122665];"That part of the nuclear content other than the chromo…	negative regulation of transcription from RNA polymerase II promoter in response to UV-induced DNA damage;negative regulation of apoptotic signaling pathway;Parkinson disease late-onset	.	.	.	.	.	NO	2.58638	5.01022e-11	1180	94	144	131	1.27511	0.0524976	663	108	361	153	133	196	-0.132584	0.999905	118	145	76
2a	Muscle both up	ENSG00000151065	DCP1B	.	.	.	.	.	.	.	.	NO	1.68539	6.2155e-08	2314	411	554	427	1.27707	5.69669e-06	1500	468	527	479	441	338	0.0973724	0.999905	937	861	525
2a	Muscle both up	ENSG00000134250	NOTCH2	notch 2	The external part of the cell wall and/or plasma membrane. [GOC:jl, GOC:mtg_sensu, GOC:sm];"The process whose specific outcome is the progression of the myeloid and lymphoid derived organ/tissue systems of the blood and other parts of the body over time, from formation to the mature structure. The site of hemopoiesis is variable during development, but occurs primarily in bone marrow or kidney in…	pulmonary valve morphogenesis;atrial septum morphogenesis;Alagille syndrome due to a NOTCH2 point mutation;Hajdu-Cheney syndrome;ALAGILLE SYNDROME 2;Acroosteolysis dominant type;bone remodeling	ENST00000256646	3746	3759	ACATTTATTTATA	2	YES	1.37808	0.000548747	7884	1507	2685	1699	1.27998	0.0002257	5534	2159	1428	1561	1984	1162	-0.0972494	0.999905	28367	29138	19586
2a	Muscle both up	ENSG00000276698	AL136295.6	.	.	.	.	.	.	.	.	NO	1.56008	0.0111314	219	33	49	55	1.28006	0.00480079	161	36	57	41	54	49	-0.10916	NA	28	29	20
2a	Muscle both up	ENSG00000184347	SLIT3	slit guidance ligand 3	Interacting selectively and non-covalently with calcium ions (Ca2+). [GOC:ai];"Morphogenesis of an organ. An organ is defined as a tissue or set of tissues that work together to perform a specific function or functions. Morphogenesis is the process in which anatomical structures are generated and organized. Organs are commonly observed as visibly distinct structures, but may also exist as loosely…	negative regulation of cell growth;negative regulation of chemokine-mediated signaling pathway;Roundabout signaling pathway	.	.	.	.	.	NO	1.41674	0.00362846	3755	595	1320	797	1.28173	0.0561512	2392	1449	531	561	594	333	-0.548472	0.999905	16893	15432	22255
2a	Muscle both up	ENSG00000254165	AC090739.1	.	.	.	.	.	.	.	.	NO	3.65427	8.56283e-12	430	22	22	15	1.28192	0.0343788	64	15	19	21	24	14	-0.384834	0.999905	58	76	69
2a	Muscle both up	ENSG00000104313	EYA1	EYA transcriptional coactivator and phosphatase 1	The biological process whose specific outcome is the progression of an anatomical structure from an initial condition to its mature state. This process begins with the formation of the structure and ends with the mature structure, whatever form that may be including its natural destruction. An anatomical structure is any biological entity that occupies space and is distinguished from its surround…	double-strand break repair;branchiootorenal syndrome type 1 (BOR1);BRANCHIOOTIC SYNDROME 1;BOR syndrome;BRANCHIOOTORENAL SYNDROME 1;OTOFACIOCERVICAL SYNDROME 1;Branchio-otic syndrome;positive regulation of DNA repair;OTOFACIOCERVICAL SYNDROME	ENST00000340726	1881	1894	TAAAATTTATTTG	1	YES	2.01035	0.000181089	1533	266	152	269	1.28507	0.000850905	1652	594	352	611	528	367	0.271559	NA	43	5	22
2a	Muscle both up	ENSG00000242790	AC104831.1	.	.	.	.	.	.	.	.	NO	1.20417	0.0752428	143	41	47	28	1.28604	0.0514177	134	66	39	20	33	34	0.237601	NA	11	3	1
2a	Muscle both up	ENSG00000136104	RNASEH2B	ribonuclease H2 subunit B	Any process that modulates the frequency, rate or extent of a DNA damage checkpoint. [GOC:obol];"Any process that decreases the frequency, rate or extent of gene expression. Gene expression is the process in which a gene's coding sequence is converted into a mature gene product or products (proteins or RNA). This includes the production of an RNA transcript as well as any processing to produce a …	Aicardi-Goutieres Syndrome;AICARDI-GOUTIERES SYNDROME 2	.	.	.	.	.	NO	1.04509	0.000863152	1907	532	669	595	1.28698	6.07632e-07	1773	599	482	546	498	510	0.325557	0.999905	2511	2014	1125
2a	Muscle both up	ENSG00000149346	SLX4IP	SLX4 interacting protein	Interacting selectively and non-covalently with any protein or protein complex (a complex of two or more proteins that may include other nonprotein molecules). [GOC:go_curators]	.	ENST00000334534	4186	4199	ATATTTATTTACA	2	YES	1.59949	0.000194617	611	120	163	103	1.28704	9.92496e-05	421	156	115	126	132	97	0.0625571	0.999905	1082	1123	555
2a	Muscle both up	ENSG00000277152	AC110048.2	.	.	.	.	.	.	.	.	NO	3.05532	2.00311e-06	249	18	13	19	1.28709	0.0450813	59	18	21	12	21	13	-0.98652	0.837626	139	268	255
2a	Muscle both up	ENSG00000196867	ZFP28	ZFP28 zinc finger protein	A membrane-bounded organelle of eukaryotic cells in which chromosomes are housed and replicated. In most cells, the nucleus contains all of the cell's chromosomes except the organellar chromosomes, and is the site of RNA synthesis and processing. In some species, or in specialized cell types, RNA metabolism or DNA replication may be absent. [GOC:go_curators];"Interacting selectively and non-coval…	.	.	.	.	.	.	NO	1.17541	0.00110299	1323	309	441	385	1.28803	9.40144e-05	1244	277	373	433	387	368	0.283598	0.999905	1467	1101	740
2a	Muscle both up	ENSG00000281912	LINC01144	.	.	.	.	.	.	.	.	NO	2.29393	0.000170757	457	43	43	78	1.28804	0.0308154	303	56	55	80	123	120	0.129436	NA	32	12	24
2a	Muscle both up	ENSG00000046651	OFD1	OFD1, centriole and centriolar satellite protein	Interacting selectively and non-covalently with an identical protein or proteins. [GOC:jl];"The mitotic cell cycle transition by which a cell in G2 commits to M phase. The process begins when the kinase activity of M cyclin/CDK complex reaches a threshold high enough for the cell cycle to proceed. This is accomplished by activating a positive feedback loop that results in the accumulation of unph…	OROFACIODIGITAL SYNDROME I;Orofaciodigital syndrome type 1;Retinitis pigmentosa;Joubert syndrome with orofaciodigital defect;JOUBERT SYNDROME 10;oral-facial-digital syndrome type 1 (OFD1);Joubert syndrome type 10 (JBTS10);RETINITIS PIGMENTOSA 23;SIMPSON-GOLABI-BEHMEL SYNDROME TYPE 2;Primary ciliary dyskinesia	.	.	.	.	.	NO	1.33594	0.0017935	2175	634	455	540	1.28912	3.09468e-07	1751	592	573	475	544	427	0.289574	0.999905	2666	1613	1579
2a	Muscle both up	ENSG00000224699	LAMTOR5-AS1	.	.	.	.	.	.	.	.	NO	2.61832	1.63917e-09	1180	134	97	121	1.29062	9.33257e-05	484	144	116	167	144	143	-0.148224	0.999905	248	211	211
2a	Muscle both up	ENSG00000188760	TMEM198	transmembrane protein 198	The component of a membrane consisting of the gene products and protein complexes having at least some part of their peptide sequence embedded in the hydrophobic region of the membrane. [GOC:dos, GOC:go_curators];"The series of molecular signals initiated by binding of a Wnt protein to a frizzled family receptor on the surface of the target cell and ending with a change in cell state." [GOC:dph, …	.	.	.	.	.	.	NO	2.16803	2.19692e-05	370	38	59	55	1.29541	0.00459877	169	42	40	56	49	58	-0.205079	0.999905	150	166	120
2a	Muscle both up	ENSG00000278434	AC023830.3	.	.	.	.	.	.	.	.	NO	3.45152	1.27589e-08	267	14	15	12	1.29605	0.0496515	50	16	12	12	16	15	-0.312531	NA	18	39	18
2a	Muscle both up	ENSG00000205334	LINC01460	.	.	.	.	.	.	.	.	NO	1.87453	0.00160631	210	36	42	27	1.29611	0.039948	148	45	19	38	60	49	0.115099	NA	5	3	1
2a	Muscle both up	ENSG00000150760	DOCK1	dedicator of cytokinesis 1	The process in which precursor cell type acquires the specialized features of a hematopoietic progenitor cell, a class of cell types including myeloid progenitor cells and lymphoid progenitor cells. [GOC:add, GOC:rl, ISBN:0781735149, PMID:16551251];"That part of the nuclear content other than the chromosomes or the nucleolus." [GOC:ma, ISBN:0124325653];"The cellular process in which a signal is c…	positive regulation of substrate adhesion-dependent cell spreading;positive regulation of epithelial cell migration	.	.	.	.	.	NO	1.15573	0.0047092	4105	1047	1625	917	1.29647	0.00319803	3019	1292	825	677	1085	568	0.228946	0.999905	15629	14602	6815
2a	Muscle both up	ENSG00000142065	ZFP14	ZFP14 zinc finger protein	A membrane-bounded organelle of eukaryotic cells in which chromosomes are housed and replicated. In most cells, the nucleus contains all of the cell's chromosomes except the organellar chromosomes, and is the site of RNA synthesis and processing. In some species, or in specialized cell types, RNA metabolism or DNA replication may be absent. [GOC:go_curators];"Interacting selectively and non-coval…	.	ENST00000270001	1077	1090	CATAATTTATTCT	1	YES	1.38215	5.04834e-05	1310	314	320	331	1.29701	1.92564e-05	985	322	353	275	287	220	0.230408	0.999905	1423	1264	649
2a	Muscle both up	ENSG00000077942	FBLN1	fibulin 1	Interacting selectively and non-covalently with calcium ions (Ca2+). [GOC:ai];"Any process that stops, prevents or reduces the rate of addition of phosphate groups to amino acids within a protein." [GOC:hjd];"Interacting selectively and non-covalently with an identical protein or proteins." [GOC:jl];"Any process that stops, prevents, or reduces the frequency, rate or extent of cell motility." [GO…	Synpolydactyly type 2;SYNPOLYDACTYLY 2;FBLN1-related developmental delay-central nervous system anomaly-syndactyly syndrome;SYNPOLYDACTYLY 3/3-PRIME/4 ASSOCIATED WITH METACARPAL AND METATARSAL SYNOSTOSES	.	.	.	.	.	NO	1.20117	0.0226288	7591	1693	3293	1417	1.29756	0.0105157	6087	2857	1965	1629	1441	986	-0.974879	0.322225	9556	15215	16120
2a	Muscle both up	ENSG00000203943	SAMD13	sterile alpha motif domain containing 13	.	.	.	.	.	.	.	NO	1.10247	0.0111666	378	106	129	104	1.29778	0.00256397	321	111	86	73	82	113	-0.0182997	NA	31	38	15
2a	Muscle both up	ENSG00000232860	SMG7-AS1	.	.	.	.	.	.	.	.	NO	1.99634	0.000972826	185	25	31	28	1.29946	0.0179875	106	23	32	43	33	22	0.0606842	NA	15	9	10
2a	Muscle both up	ENSG00000277559	AC018553.1	.	.	.	.	.	.	.	.	NO	3.20482	0.00443118	105	9	2	1	1.3013	0.0503126	66	14	13	26	19	21	-0.406481	NA	30	54	34
2a	Muscle both up	ENSG00000241058	NSUN6	NOP2/Sun RNA methyltransferase family member 6	All of the contents of a cell excluding the plasma membrane and nucleus, but including other subcellular structures. [ISBN:0198547684];"The posttranscriptional addition of methyl groups to specific residues in a tRNA molecule." [GOC:mah];"Interacting selectively and non-covalently with transfer RNA." [GOC:ai];"Catalysis of the reaction: S-adenosyl-L-methionine + tRNA = S-adenosyl-L-homocysteine +…	.	.	.	.	.	.	NO	1.91585	4.09774e-06	1849	374	280	265	1.30239	1.03744e-07	1158	345	304	345	392	322	0.125019	0.999905	702	528	455
2a	Muscle both up	ENSG00000228057	SEC63P1	.	.	.	.	.	.	.	.	NO	1.02652	0.0930561	159	50	47	50	1.30301	0.0047676	166	39	38	57	63	44	0.00741446	NA	11	8	7
2a	Muscle both up	ENSG00000197457	STMN3	stathmin 3	The process whose specific outcome is the progression of nervous tissue over time, from its formation to its mature state. [GOC:dgh];"Interacting selectively and non-covalently with any protein or protein complex (a complex of two or more proteins that may include other nonprotein molecules)." [GOC:go_curators];"A process that is carried out at the cellular level which results in the assembly, ar…	.	.	.	.	.	.	NO	1.06093	0.0564844	623	135	286	157	1.30326	0.0024995	719	233	126	202	263	220	-0.561629	0.999905	912	1457	771
2a	Muscle both up	ENSG00000134748	PRPF38A	pre-mRNA processing factor 38A	A membrane-bounded organelle of eukaryotic cells in which chromosomes are housed and replicated. In most cells, the nucleus contains all of the cell's chromosomes except the organellar chromosomes, and is the site of RNA synthesis and processing. In some species, or in specialized cell types, RNA metabolism or DNA replication may be absent. [GOC:go_curators];"A spliceosomal complex that is formed…	.	.	.	.	.	.	NO	1.08197	0.00047736	3848	1078	1209	1231	1.30622	6.21328e-09	4196	1151	1350	1187	1273	1205	0.236736	0.999905	2279	1766	1218
2a	Muscle both up	ENSG00000180626	ZNF594	zinc finger protein 594	A membrane-bounded organelle of eukaryotic cells in which chromosomes are housed and replicated. In most cells, the nucleus contains all of the cell's chromosomes except the organellar chromosomes, and is the site of RNA synthesis and processing. In some species, or in specialized cell types, RNA metabolism or DNA replication may be absent. [GOC:go_curators];"Interacting selectively and non-coval…	.	ENST00000575779	1141	1154	AATTATTTATTTT	1	YES	1.3754	0.00147828	1753	476	350	449	1.3071	4.12052e-05	1419	352	526	384	480	340	0.392533	0.999905	1452	1161	557
2a	Muscle both up	ENSG00000071967	CYBRD1	cytochrome b reductase 1	The component of a membrane consisting of the gene products and protein complexes having at least some part of their peptide sequence embedded in the hydrophobic region of the membrane. [GOC:dos, GOC:go_curators];"Any process that results in a change in state or activity of a cell or an organism (in terms of movement, secretion, enzyme production, gene expression, etc.) as a result of an iron ion…	.	.	.	.	.	.	NO	1.37257	0.000447312	10756	2340	3651	2080	1.3079	0.0124143	8461	4199	2200	1978	2525	1359	0.333649	0.999905	83091	59706	40924
2a	Muscle both up	ENSG00000135679	MDM2	.	.	ACCELERATED TUMOR FORMATION SUSCEPTIBILITY TO	ENST00000258149	62	75	TGAAATTTATTCA	1	YES	2.38775	6.92069e-19	24281	2631	3254	3033	1.30838	3.59758e-05	10873	2419	3804	3545	3235	2877	-0.616604	0.999905	17516	28765	16614
2a	Muscle both up	ENSG00000119636	BBOF1	basal body orientation factor 1	All of the contents of a cell excluding the plasma membrane and nucleus, but including other subcellular structures. [ISBN:0198547684];"A membrane-tethered, short cylindrical array of microtubules and associated proteins found at the base of a eukaryotic cilium (also called flagellum) that is similar in structure to a centriole and derives from it. The cilium basal body is the site of assembly an…	.	ENST00000394009	994	1007	GAAAATTTATTTT	1	YES	1.38292	0.00161811	379	88	98	91	1.30854	0.000176206	391	123	98	142	108	99	0.0455057	0.999905	900	931	458
2a	Muscle both up	ENSG00000273759	AL117379.1	.	.	.	.	.	.	.	.	NO	2.87542	1.45605e-09	474	35	39	43	1.31118	0.0089019	161	39	44	33	57	57	-0.144398	NA	53	65	35
2a	Muscle both up	ENSG00000132485	ZRANB2	zinc finger RANBP2-type containing 2	That part of the nuclear content other than the chromosomes or the nucleolus. [GOC:ma, ISBN:0124325653];"The process of removing sections of the primary RNA transcript to remove sequences not present in the mature form of the RNA and joining the remaining sections to form the mature form of the RNA." [GOC:krc, GOC:mah];"Any process involved in the conversion of a primary mRNA transcript into one …	.	.	.	.	.	.	NO	1.37036	0.000551863	20668	4996	4295	5869	1.31169	9.71503e-08	18567	4745	5547	6278	5937	4720	0.119894	0.999905	8315	7525	4610
2a	Muscle both up	ENSG00000222043	AC079305.1	.	.	.	.	.	.	.	.	NO	2.13429	0.00129535	173	24	29	17	1.31249	0.0354519	90	19	19	23	29	36	0.0103639	NA	16	9	11
2a	Muscle both up	ENSG00000147905	ZCCHC7	.	.	.	.	.	.	.	.	NO	1.00712	0.00459408	873	274	320	249	1.31315	1.63347e-06	976	265	308	331	277	245	0.172027	0.999905	2616	2078	1503
2a	Muscle both up	ENSG00000139624	CERS5	ceramide synthase 5	The component of a membrane consisting of the gene products and protein complexes having at least some part of their peptide sequence embedded in the hydrophobic region of the membrane. [GOC:dos, GOC:go_curators];"The irregular network of unit membranes, visible only by electron microscopy, that occurs in the cytoplasm of many eukaryotic cells. The membranes form a complex meshwork of tubular cha…	.	.	.	.	.	.	NO	1.75826	2.64521e-09	3107	551	695	531	1.31333	3.3411e-07	1919	519	512	626	580	562	-0.0485552	0.999905	2259	2218	1498
2a	Muscle both up	ENSG00000183808	RBM12B	.	.	.	ENST00000399300	2546	2559	ATTAATTTATATG	1	YES	2.06456	3.59971e-12	2857	425	447	436	1.31555	0.000903365	1585	569	516	324	573	326	0.0719503	0.999905	3571	3408	2003
2a	Muscle both up	ENSG00000151164	RAD9B	RAD9 checkpoint clamp component B	The cellular metabolic process in which a cell duplicates one or more molecules of DNA. DNA replication begins when specific sequences, known as origins of replication, are recognized and bound by initiation proteins, and ends when the original DNA molecule has been completely duplicated and the copies topologically separated. The unit of replication usually corresponds to the genome of the cell,…	.	.	.	.	.	.	NO	2.11207	2.84732e-06	571	69	82	95	1.31633	0.00012799	262	70	74	81	92	64	-0.112517	NA	46	67	24
2a	Muscle both up	ENSG00000273733	AC011472.4	.	.	.	.	.	.	.	.	NO	3.39343	7.944e-06	177	10	11	5	1.31633	0.0865892	57	24	11	9	23	12	-0.0101041	NA	18	10	16
2a	Muscle both up	ENSG00000234494	SP2-AS1	.	.	.	.	.	.	.	.	NO	1.79741	0.00121043	322	54	78	41	1.31858	0.00930527	151	61	45	32	36	41	0.113349	0.999905	139	118	76
2a	Muscle both up	ENSG00000167380	ZNF226	zinc finger protein 226	A membrane-bounded organelle of eukaryotic cells in which chromosomes are housed and replicated. In most cells, the nucleus contains all of the cell's chromosomes except the organellar chromosomes, and is the site of RNA synthesis and processing. In some species, or in specialized cell types, RNA metabolism or DNA replication may be absent. [GOC:go_curators];"Interacting selectively and non-coval…	.	ENST00000588883	1673	1686	TTAAATTTATTTC	1	YES	1.72125	2.31343e-06	3006	550	528	652	1.31941	2.14445e-06	1713	451	456	529	507	537	0.212605	0.999905	2718	2372	1324
2a	Muscle both up	ENSG00000231043	AC007238.1	.	.	.	.	.	.	.	.	NO	1.11814	0.0024106	693	186	235	197	1.32097	1.89056e-07	777	229	218	252	242	191	0.0976651	NA	11	11	2
2a	Muscle both up	ENSG00000253485	PCDHGA5	protocadherin gamma subfamily A, 5	The component of a membrane consisting of the gene products and protein complexes having at least some part of their peptide sequence embedded in the hydrophobic region of the membrane. [GOC:dos, GOC:go_curators];"Interacting selectively and non-covalently with calcium ions (Ca2+)." [GOC:ai];"The membrane surrounding a cell that separates the cell from its external environment. It consists of a p…	.	ENST00000518069	1743	1756	TAATATTTATATG	1	YES	1.5175	0.0131236	230	50	66	34	1.32134	0.0113586	161	70	46	36	47	31	0.210411	0.999905	138	96	80
2a	Muscle both up	ENSG00000113583	C5orf15	chromosome 5 open reading frame 15	The component of a membrane consisting of the gene products and protein complexes having at least some part of their peptide sequence embedded in the hydrophobic region of the membrane. [GOC:dos, GOC:go_curators]	.	ENST00000231512	1292	1305	TATTATTTAATAT	1	YES	1.08382	0.000694763	4741	1208	1676	1467	1.32194	1.02603e-10	4984	1431	1444	1605	1517	1272	0.0461335	0.999905	7260	7696	3766
2a	Muscle both up	ENSG00000175354	PTPN2	protein tyrosine phosphatase, non-receptor type 2	The process in which a myeloid precursor cell acquires specializes features of an erythrocyte. [GOC:mah];"That part of the nuclear content other than the chromosomes or the nucleolus." [GOC:ma, ISBN:0124325653];"Any process that decreases the rate or extent of the tumor necrosis factor-mediated signaling pathway. The tumor necrosis factor-mediated signaling pathway is the series of molecular sign…	regulation of hepatocyte growth factor receptor signaling pathway;negative regulation of cell proliferation;non-membrane spanning protein tyrosine phosphatase activity;negative regulation of interleukin-2-mediated signaling pathway;Juvenile rheumatoid factor-negative polyarthritis;negative regulation of tyrosine phosphorylation of Stat1 protein;negative regulation of epidermal growth factor recep…	.	.	.	.	.	NO	1.45136	3.49977e-06	2264	491	550	554	1.32563	5.01023e-08	1693	434	520	479	564	460	0.520386	0.999905	2353	1539	952
2a	Muscle both up	ENSG00000104047	DTWD1	DTW domain containing 1	.	.	.	.	.	.	.	NO	1.18763	0.00093422	2965	892	766	836	1.32733	8.30468e-06	2596	760	951	700	673	662	0.228887	0.999905	7162	6148	3494
2a	Muscle both up	ENSG00000112249	ASCC3	activating signal cointegrator 1 complex subunit 3	The living contents of a cell; the matter contained within (but not including) the plasma membrane, usually taken to exclude large vacuoles and masses of secretory or ingested material. In eukaryotes it includes the nucleus and cytoplasm. [ISBN:0198506732];"The cellular synthesis of RNA on a template of DNA." [GOC:jl, GOC:txnOH];"The repair of alkylation damage, e.g. the removal of the alkyl grou…	Autosomal Recessive Mental Retardation;positive regulation of mesenchymal cell proliferation	ENST00000369162	797	810	ATATTTATTTACA	2	YES	1.00588	0.00167757	2951	993	1027	831	1.32761	3.11045e-05	3716	1073	797	1260	1260	974	-0.0272396	0.999905	18525	21402	9790
2a	Muscle both up	ENSG00000118680	MYL12B	myosin light chain 12B	Interacting selectively and non-covalently with calcium ions (Ca2+). [GOC:ai];"Platelike region of a muscle sarcomere to which the plus ends of actin filaments are attached." [GOC:mtg_muscle, ISBN:0815316194];"A process in which force is generated within muscle tissue, resulting in a change in muscle geometry. Force generation involves a chemo-mechanical energy conversion step that is carried out…	.	.	.	.	.	.	NO	1.77916	3.59971e-12	26735	4823	5362	4874	1.32788	7.18399e-06	18605	4364	4790	5791	6486	5403	-0.0159244	0.999905	41719	42092	25087
2a	Muscle both up	ENSG00000138615	CILP	cartilage intermediate layer protein	A structure lying external to one or more cells, which provides structural support for cells or tissues. [GOC:mah, NIF_Subcellular:nlx_subcell_20090513];"Any process that stops, prevents, or reduces the frequency, rate or extent of insulin-like growth factor receptor signaling." [GOC:bf];"A layer consisting mainly of proteins (especially collagen) and glycosaminoglycans (mostly as proteoglycans) …	INTERVERTEBRAL DISC DISEASE SUSCEPTIBILITY TO	ENST00000261883	490	503	ACTTATTTATTTC	1	YES	1.13883	0.0386242	9272	1813	4314	2051	1.32792	0.0126074	8658	3560	2689	2206	2911	1041	-0.256251	NA	12	2	39
2a	Muscle both up	ENSG00000262049	AC139530.1	.	.	.	.	.	.	.	.	NO	1.29411	0.00989033	586	138	127	184	1.32867	0.000271206	570	124	155	177	172	186	0.0136102	0.999905	163	160	83
2a	Muscle both up	ENSG00000225265	TAF1A-AS1	.	.	.	.	.	.	.	.	NO	1.94847	0.0102258	115	17	22	13	1.33075	0.034075	93	41	21	17	30	21	0.204953	NA	100	76	43
2a	Muscle both up	ENSG00000184445	KNTC1	kinetochore associated 1	The cell cycle process in which the sister chromatids of a replicated chromosome become tethered to each other. [GOC:jh, GOC:mah, ISBN:0815316194];"Any process involved in the progression from anaphase/telophase to G1 that is associated with a conversion from high to low mitotic CDK activity." [GOC:rn];"The part of the cytoplasm that does not contain organelles but which does contain other partic…	.	.	.	.	.	.	NO	1.18592	0.000964237	922	262	297	225	1.33262	8.24263e-06	980	340	229	290	299	253	0.381366	0.999905	5124	3837	2273
2a	Muscle both up	ENSG00000227946	AC007383.2	.	.	.	.	.	.	.	.	NO	1.89401	7.6567e-05	890	124	131	189	1.33305	1.29991e-06	633	165	172	199	206	170	0.00825687	0.999905	213	223	117
2a	Muscle both up	ENSG00000129317	PUS7L	pseudouridylate synthase 7 like	The process in which a pre-tRNA molecule is converted to a mature tRNA, ready for addition of an aminoacyl group. [GOC:jl, PMID:12533506];"Interacting selectively and non-covalently with any protein or protein complex (a complex of two or more proteins that may include other nonprotein molecules)." [GOC:go_curators];"Catalysis of the reaction: RNA uridine = RNA pseudouridine. Conversion of uridin…	.	.	.	.	.	.	NO	1.85937	6.60951e-08	2538	444	413	472	1.33307	1.29978e-09	1868	535	563	588	547	468	0.281829	0.999905	5869	5722	2229
2a	Muscle both up	ENSG00000197124	ZNF682	zinc finger protein 682	A membrane-bounded organelle of eukaryotic cells in which chromosomes are housed and replicated. In most cells, the nucleus contains all of the cell's chromosomes except the organellar chromosomes, and is the site of RNA synthesis and processing. In some species, or in specialized cell types, RNA metabolism or DNA replication may be absent. [GOC:go_curators];"Interacting selectively and non-coval…	.	.	.	.	.	.	NO	2.7411	1.15835e-06	1074	133	66	81	1.33616	0.0509697	670	130	99	120	253	306	-0.280517	0.999905	363	460	266
2a	Muscle both up	ENSG00000214114	MYCBP	MYC binding protein	The cellular synthesis of RNA on a template of DNA. [GOC:jl, GOC:txnOH];"The process of formation of spermatozoa, including spermatocytogenesis and spermiogenesis." [GOC:jid, ISBN:9780878933846];"Interacting selectively and non-covalently with a activating transcription factor and also with the basal transcription machinery in order to increase the frequency, rate or extent of transcription. Cofa…	.	.	.	.	.	.	NO	1.05339	0.00558449	1407	366	453	488	1.337	6.39264e-08	1459	419	446	470	398	366	-0.443148	0.999905	559	760	492
2a	Muscle both up	ENSG00000272870	AC097534.2	.	.	.	.	.	.	.	.	NO	1.62244	0.0294548	145	36	30	18	1.34027	0.00401761	114	38	31	35	31	26	0.254394	0.999905	197	113	122
2a	Muscle both up	ENSG00000259172	AC023024.1	.	.	.	.	.	.	.	.	NO	1.5531	0.0814568	87	12	27	13	1.34491	0.0317589	60	22	15	16	18	12	-0.204969	NA	22	33	19
2a	Muscle both up	ENSG00000273382	AL356488.3	.	.	.	.	.	.	.	.	NO	3.20627	5.82347e-07	232	16	15	11	1.34536	0.019056	90	28	15	27	31	24	0.173922	0.999905	153	140	63
2a	Muscle both up	ENSG00000080608	PUM3	pumilio RNA binding family member 3	The irregular network of unit membranes, visible only by electron microscopy, that occurs in the cytoplasm of many eukaryotic cells. The membranes form a complex meshwork of tubular channels, which are often expanded into slitlike cavities called cisternae. The ER takes two forms, rough (or granular), with ribosomes adhering to the outer surface, and smooth (with no ribosomes attached). [ISBN:019…	regulation of protein ADP-ribosylation	.	.	.	.	.	NO	1.04128	0.00717328	1069	329	411	269	1.34707	3.355e-08	1248	377	354	344	424	291	0.226652	0.999905	3908	3014	2158
2a	Muscle both up	ENSG00000270903	HNRNPA3P9	.	.	.	.	.	.	.	.	NO	2.49602	0.000232201	306	45	23	24	1.34718	0.0104642	102	28	37	21	28	28	NA	NA	0	0	0
2a	Muscle both up	ENSG00000221890	NPTXR	neuronal pentraxin receptor	The component of a membrane consisting of the gene products and protein complexes having at least some part of their peptide sequence embedded in the hydrophobic region of the membrane. [GOC:dos, GOC:go_curators];"Interacting selectively and non-covalently with any metal ion." [GOC:ai]	.	.	.	.	.	.	NO	2.00436	9.05829e-06	486	62	82	83	1.3483	0.029118	271	140	59	49	73	54	-0.160695	0.999905	189	272	115
2a	Muscle both up	ENSG00000082126	MPP4	membrane palmitoylated protein 4	All of the contents of a cell excluding the plasma membrane and nucleus, but including other subcellular structures. [ISBN:0198547684];"That part of the nuclear content other than the chromosomes or the nucleolus." [GOC:ma, ISBN:0124325653];"Organized structure of distinctive morphology and function, bounded by a single or double lipid bilayer membrane and occurring within the cell. Includes the …	.	.	.	.	.	.	NO	2.91412	0.000142878	156	14	12	7	1.3497	0.0567153	46	11	12	11	12	16	0.446022	0.999905	293	221	107
2a	Muscle both up	ENSG00000249492	AC114956.3	.	.	.	.	.	.	.	.	NO	2.01088	0.0241779	122	7	22	21	1.35035	0.061447	50	10	16	18	16	8	-0.162308	NA	26	25	28
2a	Muscle both up	ENSG00000133131	MORC4	MORC family CW-type zinc finger 4	Interacting selectively and non-covalently with any protein or protein complex (a complex of two or more proteins that may include other nonprotein molecules). [GOC:go_curators];"That part of the nuclear content other than the chromosomes or the nucleolus." [GOC:ma, ISBN:0124325653];"Interacting selectively and non-covalently with zinc (Zn) ions." [GOC:ai]	.	.	.	.	.	.	NO	1.96603	1.16488e-07	7618	933	1362	1417	1.35238	2.75915e-05	4888	1036	1366	1637	1657	1237	0.20066	0.999905	3772	3211	1960
2a	Muscle both up	ENSG00000215067	ALOX12-AS1	.	.	.	.	.	.	.	.	NO	1.60983	0.000374026	957	182	169	237	1.35365	3.78616e-06	608	190	198	172	168	136	-0.480887	0.999905	231	348	212
2a	Muscle both up	ENSG00000108774	RAB5C	RAB5C, member RAS oncogene family	The directed movement of proteins into, out of or within a cell, or between cells, by means of some agent such as a transporter or pore. [GOC:ai];"The lipid bilayer surrounding an early endosome." [GOC:pz];"A membrane-bounded intracellular vesicle formed by invagination of the plasma membrane around an extracellular substance. Endocytic vesicles fuse with early endosomes to deliver the cargo for …	plasma membrane to endosome transport	.	.	.	.	.	NO	1.07137	0.00716763	2066	571	842	503	1.35383	6.57489e-09	2061	602	531	565	690	548	-0.358888	0.999905	1972	2710	1501
2a	Muscle both up	ENSG00000064309	CDON	.	.	Alobar holoprosencephaly	.	.	.	.	.	NO	1.47892	1.93599e-05	1209	250	339	250	1.35486	0.0143372	973	419	137	269	331	198	0.157156	0.999905	4520	3418	2708
2a	Muscle both up	ENSG00000129194	SOX15	.	.	.	.	.	.	.	.	NO	2.90053	3.46148e-09	985	58	75	104	1.35572	0.0187858	345	67	80	76	91	153	-0.160031	NA	4	5	11
2a	Muscle both up	ENSG00000130958	SLC35D2	solute carrier family 35 member D2	The component of a membrane consisting of the gene products and protein complexes having at least some part of their peptide sequence embedded in the hydrophobic region of the membrane. [GOC:dos, GOC:go_curators];"The directed movement of carbohydrate into, out of or within a cell, or between cells, by means of some agent such as a transporter or pore. Carbohydrates are any of a group of organic …	.	.	.	.	.	.	NO	1.34766	0.00237707	617	161	187	117	1.35742	0.000500445	536	196	115	123	168	150	0.348872	0.999905	1575	1230	675
2a	Muscle both up	ENSG00000073803	MAP3K13	mitogen-activated protein kinase kinase kinase 13	Catalysis of the phosphorylation and activation of a MAP kinase kinase; each MAP kinase kinase can be phosphorylated by any of several MAP kinase kinase kinases. [PMID:9561267];"Interacting selectively and non-covalently with an identical protein or proteins." [GOC:jl];"Any process that activates or increases the frequency, rate or extent of activity of the transcription factor NF-kappaB." [GOC:d…	.	ENST00000446828	270	283	TGATATTTATTTT	1	YES	1.06126	0.00336153	945	274	351	255	1.35875	0.000227899	913	315	312	203	218	233	0.318026	0.999905	1924	1588	845
2a	Muscle both up	ENSG00000254288	AC087672.3	.	.	.	.	.	.	.	.	NO	1.81301	0.0558946	76	9	19	8	1.35941	0.0927678	31	10	8	8	8	7	-0.272471	NA	11	29	7
2a	Muscle both up	ENSG00000118496	FBXO30	F-box protein 30	Catalysis of the transfer of ubiquitin to a substrate protein via the reaction X-ubiquitin + S --> X + S-ubiquitin, where X is either an E2 or E3 enzyme, the X-ubiquitin linkage is a thioester bond, and the S-ubiquitin linkage is an isopeptide bond between the C-terminal glycine of ubiquitin and the epsilon-amino group of lysine residues in the substrate. Note that this may include the extension …	.	ENST00000237281	729	742	TATAATTTAATTT	1	YES	1.01425	0.00336657	4943	1368	2024	1390	1.35995	1.45937e-06	5810	1591	1830	1948	1639	1227	0.192739	0.999905	4863	4538	2296
2a	Muscle both up	ENSG00000180574	EIF2S3L	.	The living contents of a cell; the matter contained within (but not including) the plasma membrane, usually taken to exclude large vacuoles and masses of secretory or ingested material. In eukaryotes it includes the nucleus and cytoplasm. [ISBN:0198506732];"Catalysis of the reaction: GTP + H2O = GDP + phosphate." [ISBN:0198547684];"The joining of the small ribosomal subunit, ternary complex, and …	.	ENST00000322446	187	200	TATTATTTATATC	1	YES	1.01434	0.00370348	1616	465	524	556	1.36038	2.57296e-09	1347	427	376	384	387	336	0.582127	0.999905	50	27	23
2a	Muscle both up	ENSG00000167291	TBC1D16	TBC1 domain family member 16	Any process that modulates the frequency, rate or extent of vesicle fusion. [GOC:mah];"Interacting selectively and non-covalently with Rab protein, any member of the Rab subfamily of the Ras superfamily of monomeric GTPases." [GOC:mah];"Any process that initiates the activity of an inactive GTPase through the replacement of GDP by GTP." [GOC:dph, GOC:mah, GOC:tb];"Binds to and increases the activ…	.	ENST00000310924	8478	8491	CCTTATTTAAAAT	1	YES	1.19295	0.0174628	3655	768	1562	775	1.36164	0.00299148	3484	1485	948	900	1017	540	-0.451274	0.999905	4909	6273	4538
2a	Muscle both up	ENSG00000234444	ZNF736	zinc finger protein 736	A membrane-bounded organelle of eukaryotic cells in which chromosomes are housed and replicated. In most cells, the nucleus contains all of the cell's chromosomes except the organellar chromosomes, and is the site of RNA synthesis and processing. In some species, or in specialized cell types, RNA metabolism or DNA replication may be absent. [GOC:go_curators];"Interacting selectively and non-coval…	.	.	.	.	.	.	NO	1.16107	0.000193174	1672	472	540	439	1.36381	1.1516e-08	1540	473	448	431	490	342	-0.0501717	0.999905	1546	1418	1094
2a	Muscle both up	ENSG00000150593	PDCD4	microRNA 4680;programmed cell death 4 (neoplastic transformation inhibitor)	Any process that modulates the frequency, rate or extent of the chemical reactions and pathways involving a protein. [GOC:ai];"Any process that stops, prevents or reduces the rate or extent of progression through the cell cycle." [GOC:dph, GOC:go_curators, GOC:tb];"That part of the nuclear content other than the chromosomes or the nucleolus." [GOC:ma, ISBN:0124325653];"An aging process that has a…	mRNA export from nucleus;negative regulation of myofibroblast differentiation;cytoplasmic sequestering of NF-kappaB	.	.	.	.	.	NO	1.31588	0.0179135	3521	730	1429	566	1.36391	7.66298e-07	3105	1071	831	890	943	661	-0.00560235	0.999905	9827	9196	6186
2a	Muscle both up	ENSG00000072071	ADGRL1	adhesion G protein-coupled receptor L1	The living contents of a cell; the matter contained within (but not including) the plasma membrane, usually taken to exclude large vacuoles and masses of secretory or ingested material. In eukaryotes it includes the nucleus and cytoplasm. [ISBN:0198506732];"Interacting selectively and non-covalently with a cell adhesion molecule." [GOC:ai];"Combining with alpha-latrotoxin, a potent presynaptic ne…	.	.	.	.	.	.	NO	1.10259	0.00382881	1096	319	405	267	1.36823	0.00275082	1214	498	280	286	424	209	0.0022601	0.999905	411	417	244
2a	Muscle both up	ENSG00000161642	ZNF385A	zinc finger protein 385A	The stopping of bleeding (loss of body fluid) or the arrest of the circulation to an organ or part. [ISBN:0198506732];"The specific movement from place to place of an organism in response to external or internal stimuli. Locomotion of a whole organism in a manner dependent upon some combination of that organism's internal state and external conditions." [GOC:dph];"Any process that stops, prevents…	negative regulation of intrinsic apoptotic signaling pathway in response to DNA damage by p53 class mediator;positive regulation of DNA damage response signal transduction by p53 class mediator resulting in transcription of p21 class mediator	.	.	.	.	.	NO	2.19844	2.12768e-11	4513	532	646	694	1.36983	0.00218927	3142	775	1315	847	607	787	-0.954184	NA	17	72	46
2a	Muscle both up	ENSG00000241130	AC012100.1	.	.	.	.	.	.	.	.	NO	4.1767	5.97137e-15	740	31	23	15	1.37004	0.0402276	67	24	24	15	12	15	NA	NA	0	0	0
2a	Muscle both up	ENSG00000008056	SYN1	synapsin I	Interacting selectively and non-covalently with any protein or protein complex (a complex of two or more proteins that may include other nonprotein molecules), in the presence of calcium. [GOC:jid, PMID:10485905];"A cellular component that forms a specialized region of connection between two or more cells or between a cell and the extracellular matrix. At a cell junction, anchoring proteins exten…	EPILEPSY X-LINKED WITH VARIABLE LEARNING DISABILITIES AND BEHAVIOR DISORDERS;X-linked epilepsy-learning disabilities-behavior disorders syndrome	.	.	.	.	.	NO	3.28387	3.21119e-09	1301	87	108	40	1.37033	0.0495178	421	96	168	43	93	156	0.189623	NA	12	9	0
2a	Muscle both up	ENSG00000273729	AC007686.3	.	.	.	.	.	.	.	.	NO	2.25504	0.000304858	1621	130	152	313	1.37091	0.000733917	592	107	190	161	184	177	-0.174414	NA	41	49	33
2a	Muscle both up	ENSG00000197933	ZNF823	zinc finger protein 823	A membrane-bounded organelle of eukaryotic cells in which chromosomes are housed and replicated. In most cells, the nucleus contains all of the cell's chromosomes except the organellar chromosomes, and is the site of RNA synthesis and processing. In some species, or in specialized cell types, RNA metabolism or DNA replication may be absent. [GOC:go_curators];"Interacting selectively and non-coval…	.	.	.	.	.	.	NO	1.20079	0.00344336	493	136	157	120	1.37145	0.000124378	471	105	121	125	161	143	0.263408	0.999905	639	538	289
2a	Muscle both up	ENSG00000141449	GREB1L	growth regulation by estrogen in breast cancer 1 like	The component of a membrane consisting of the gene products and protein complexes having at least some part of their peptide sequence embedded in the hydrophobic region of the membrane. [GOC:dos, GOC:go_curators]	.	.	.	.	.	.	NO	1.32733	0.00296332	5396	1150	1186	1729	1.37297	1.73059e-05	6744	1461	1945	2366	2050	1606	-1.00118	0.612255	269	532	390
2a	Muscle both up	ENSG00000267106	ZNF561-AS1	.	.	.	.	.	.	.	.	NO	1.31681	0.00911626	350	103	85	77	1.37319	5.80984e-05	381	131	110	93	117	82	0.120108	0.999905	445	354	271
2a	Muscle both up	ENSG00000163002	NUP35	nucleoporin 35	The process in which a solute is transported across a lipid bilayer, from one side of a membrane to the other [GOC:dph, GOC:jid];"A filamentous, cage-like assembly on the nuclear face of the nuclear pore complex (NPC). In S. cerevisiae, Mlp1p and Mlp2p are two major components of the NPC nuclear basket. In vertebrates, Tpr is a major component." [GOC:dgf, PMID:18046406, PMID:19524430, PMID:209470…	.	.	.	.	.	.	NO	1.07397	0.005538	1179	306	368	404	1.37349	1.05363e-05	1256	300	436	318	410	295	0.300224	0.999905	852	657	413
2a	Muscle both up	ENSG00000215190	LINC00680	.	.	.	.	.	.	.	.	NO	1.37926	0.00220639	653	159	138	177	1.37372	0.000538111	491	110	147	119	199	110	-0.331372	0.999905	809	982	661
2a	Muscle both up	ENSG00000204271	SPIN3	spindlin family member 3	The generation and maintenance of gametes in a multicellular organism. A gamete is a haploid reproductive cell. [GOC:ems, GOC:mtg_sensu]	.	.	.	.	.	.	NO	1.85393	9.66151e-08	2088	296	450	365	1.37482	2.35527e-05	1367	344	477	383	440	272	-0.237669	0.999905	1048	1063	873
2a	Muscle both up	ENSG00000237352	LINC01358	.	.	.	.	.	.	.	.	NO	1.50004	0.0296293	318	81	91	35	1.37488	0.0420562	222	45	94	48	30	76	-0.512022	0.999905	162	259	150
2a	Muscle both up	ENSG00000272630	AL731563.3	.	.	.	.	.	.	.	.	NO	2.02891	1.39613e-05	369	56	63	50	1.37508	0.00148723	174	42	62	45	55	37	-0.341037	0.999905	59	67	70
2a	Muscle both up	ENSG00000278224	PRICKLE4	.	A membrane-bounded organelle of eukaryotic cells in which chromosomes are housed and replicated. In most cells, the nucleus contains all of the cell's chromosomes except the organellar chromosomes, and is the site of RNA synthesis and processing. In some species, or in specialized cell types, RNA metabolism or DNA replication may be absent. [GOC:go_curators];"Elemental activities, such as catalys…	.	.	.	.	.	.	NO	3.34249	1.26913e-05	159	10	8	6	1.3762	0.0753343	39	11	13	9	7	11	0.0972116	NA	3	1	0
2a	Muscle both up	ENSG00000197568	HHLA3	HERV-H LTR-associating 3	Interacting selectively and non-covalently with any protein or protein complex (a complex of two or more proteins that may include other nonprotein molecules). [GOC:go_curators]	.	.	.	.	.	.	NO	1.76127	0.00087938	316	43	68	63	1.37687	0.000739798	183	51	42	62	53	45	0.00837043	0.999905	114	115	70
2a	Muscle both up	ENSG00000172071	EIF2AK3	eukaryotic translation initiation factor 2 alpha kinase 3	Any process that activates or increases the frequency, rate or extent of protein localization to nucleus. [GOC:TermGenie];"The process whose specific outcome is the progression of the endocrine pancreas over time, from its formation to the mature structure. The endocrine pancreas is made up of islet cells that produce insulin, glucagon and somatostatin." [GOC:cvs];"Any process that modulates the …	WOLCOTT-RALLISON SYNDROME;EPIPHYSEAL DYSPLASIA MULTIPLE WITH EARLY-ONSET DIABETES MELLITUS	ENST00000303236	872	885	TTTTATTTATAAA	1	YES	1.13161	0.0228066	1088	271	462	230	1.37755	0.00206994	1112	453	205	322	331	227	-0.0153261	0.999905	2513	2622	1465
2a	Muscle both up	ENSG00000125944	HNRNPR	heterogeneous nuclear ribonucleoprotein R	That part of the nuclear content other than the chromosomes or the nucleolus. [GOC:ma, ISBN:0124325653];"Any process that increases the rate, frequency, or extent of a mRNA catabolic process, the chemical reactions and pathways resulting in the breakdown of RNA, ribonucleic acid, one of the two main type of nucleic acid, consisting of a long, unbranched macromolecule formed from ribonucleotides j…	.	ENST00000478691	3724	3737	TAATATTTAATTT	1	YES	1.32231	5.37048e-07	15844	3850	4421	4025	1.37767	5.48839e-11	15242	3847	4466	4317	4788	3950	0.155371	0.999905	15715	14287	8160
2a	Muscle both up	ENSG00000074621	SLC24A1	solute carrier family 24 member 1	Interacting selectively and non-covalently with calcium ions (Ca2+). [GOC:ai];"Enables the active transport of a solute across a membrane by a mechanism whereby two or more species are transported together in the same direction in a tightly coupled process not directly linked to a form of energy other than chemiosmotic energy." [GOC:mtg_transport, ISBN:0815340729, PMID:10839820];"Enables the faci…	Night blindness congenital stationary type 1D;Congenital stationary night blindness	ENST00000537259	133	146	GAATATTTATATA	1	YES	1.2352	0.0213185	591	138	233	112	1.3794	5.62846e-06	486	154	130	142	151	102	-0.00261139	0.999905	1343	1380	778
2a	Muscle both up	ENSG00000104067	TJP1	tight junction protein 1	An extremely narrow tubular channel located between adjacent cells. An instance of this is the secretory canaliculi occurring between adjacent parietal cells in the gastric mucosa of vertebrates. [ISBN:0721662544];"An occluding cell-cell junction that is composed of a branching network of sealing strands that completely encircles the apical end of each cell in an epithelial sheet; the outer leafl…	establishment of endothelial intestinal barrier	.	.	.	.	.	NO	1.61735	0.0843828	69	8	15	15	1.38002	0.0273319	75	26	24	23	15	13	0.343762	0.999905	67	55	23
2a	Muscle both up	ENSG00000145050	MANF	mesencephalic astrocyte derived neurotrophic factor	The irregular network of unit membranes, visible only by electron microscopy, that occurs in the cytoplasm of many eukaryotic cells. The membranes form a complex meshwork of tubular channels, which are often expanded into slitlike cavities called cisternae. The ER takes two forms, rough (or granular), with ribosomes adhering to the outer surface, and smooth (with no ribosomes attached). [ISBN:019…	.	ENST00000528157	69	82	TGTAATTTATTTT	1	YES	1.42758	0.000201062	1100	225	338	228	1.38036	0.000292446	1158	404	220	294	352	328	-0.116982	0.999905	2185	1984	1753
2a	Muscle both up	ENSG00000128059	PPAT	phosphoribosyl pyrophosphate amidotransferase	The chemical reactions and pathways involving ribose phosphate, any phosphorylated ribose sugar. [GOC:ai];"Interacting selectively and non-covalently with a 4 iron, 4 sulfur (4Fe-4S) cluster; this cluster consists of four iron atoms, with the inorganic sulfur atoms found between the irons and acting as bridging ligands." [GOC:ai, PMID:15952888, Wikipedia:Iron-sulfur_cluster];"The formation of a p…	.	ENST00000264220	902	915	CTTAATTTAATTA	1	YES	1.86772	1.26031e-08	1459	250	258	256	1.38197	1.89699e-06	908	246	255	292	223	243	0.302618	0.999905	1404	975	769
2a	Muscle both up	ENSG00000176142	TMEM39A	.	.	.	ENST00000319172	944	957	GATAATTTATATC	1	YES	1.00875	0.00136819	2402	681	913	733	1.38227	2.53538e-11	2380	673	699	634	689	628	0.180363	0.999905	4384	3435	2534
2a	Muscle both up	ENSG00000143669	LYST	lysosomal trafficking regulator	The directed movement of proteins into, out of or within a cell, or between cells, by means of some agent such as a transporter or pore. [GOC:ai];"The accumulation of pigment in an organism, tissue or cell, either by increased deposition or by increased number of cells." [GOC:jl];"Reactions triggered in response to the presence of a virus that act to protect the cell or organism." [GOC:ai];"React…	endosome to lysosome transport via multivesicular body sorting pathway;natural killer cell mediated cytotoxicity;Attenuated Chediak-Higashi syndrome;SKIN/HAIR/EYE PIGMENTATION 2 RED HAIR/FAIR SKIN;Chediak-Higashi syndrome	ENST00000389793	1749	1762	GATTATTTATTCA	1	YES	1.02686	0.00410743	2113	699	773	541	1.3826	3.16023e-08	2139	648	607	658	623	455	0.0785078	0.999905	6976	7512	3298
2a	Muscle both up	ENSG00000105939	ZC3HAV1	zinc finger CCCH-type containing, antiviral 1	A prelysosomal endocytic organelle differentiated from early endosomes by lower lumenal pH and different protein composition. Late endosomes are more spherical than early endosomes and are mostly juxtanuclear, being concentrated near the microtubule organizing center. [NIF_Subcellular:nlx_subcell_20090702, PMID:11964142, PMID:2557062];"Any process that results in a change in state or activity of …	.	.	.	.	.	.	NO	1.00137	0.0340253	2132	585	987	505	1.38323	0.00015976	1865	690	486	421	626	371	0.175087	0.999905	7251	6337	3816
2a	Muscle both up	ENSG00000173451	THAP2	THAP domain containing 2	Interacting selectively and non-covalently with any metal ion. [GOC:ai];"Any molecular function by which a gene product interacts selectively and non-covalently with DNA (deoxyribonucleic acid)." [GOC:dph, GOC:jl, GOC:tb, GOC:vw];"A small, dense body one or more of which are present in the nucleus of eukaryotic cells. It is rich in RNA and protein, is not bounded by a limiting membrane, and is no…	.	ENST00000308086	3101	3114	CAATTTATTTATT	2	YES	1.58291	1.86321e-06	1255	271	276	257	1.38346	0.00040611	1168	342	450	322	274	226	0.0146076	0.999905	570	529	362
2a	Muscle both up	ENSG00000168350	DEGS2	delta 4-desaturase, sphingolipid 2	The component of a membrane consisting of the gene products and protein complexes having at least some part of their peptide sequence embedded in the hydrophobic region of the membrane. [GOC:dos, GOC:go_curators];"The lipid bilayer surrounding the endoplasmic reticulum." [GOC:mah];"Catalysis of the hydroxylation of sphingolipid long chain bases." [PMID:9556590];"A metabolic process that results i…	.	.	.	.	.	.	NO	1.83268	0.0462195	69	12	12	8	1.38563	0.0419198	60	11	13	18	16	21	0.063847	NA	4	2	4
2a	Muscle both up	ENSG00000142408	CACNG8	.	.	.	ENST00000270458	4218	4231	TCTTATTTATATT	1	YES	3.29861	1.35119e-07	1340	33	117	83	1.38672	0.00694029	414	76	86	125	111	157	0.220168	NA	1	0	2
2a	Muscle both up	ENSG00000274929	AL157813.1	.	.	.	.	.	.	.	.	NO	1.93724	0.0145243	98	15	17	12	1.38943	0.0450063	68	15	17	11	20	26	-0.254605	NA	10	23	9
2a	Muscle both up	ENSG00000155761	SPAG17	sperm associated antigen 17	All of the contents of a cell excluding the plasma membrane and nucleus, but including other subcellular structures. [ISBN:0198547684];"Interacting selectively and non-covalently with any protein or protein complex (a complex of two or more proteins that may include other nonprotein molecules)." [GOC:go_curators];"The directed, self-propelled movement of a cilium of an epithelial cell. This movem…	.	.	.	.	.	.	NO	1.70078	0.000235169	348	61	74	67	1.39061	0.0254678	342	143	107	85	93	34	0.623925	NA	137	83	24
2a	Muscle both up	ENSG00000152359	POC5	POC5 centriolar protein	A cellular organelle, found close to the nucleus in many eukaryotic cells, consisting of a small cylinder with microtubular walls, 300-500 nm long and 150-250 nm in diameter. It contains nine short, parallel, peripheral microtubular fibrils, each fibril consisting of one complete microtubule fused to two incomplete microtubules. Cells usually have two centrioles, lying at right angles to each oth…	.	ENST00000428202	293	306	ATAAATTTATTTT	1	YES	1.6366	3.99186e-06	907	168	200	191	1.39093	5.27199e-07	612	158	169	188	167	163	0.146015	0.999905	763	711	382
2a	Muscle both up	ENSG00000107614	TRDMT1	tRNA aspartic acid methyltransferase 1	The posttranscriptional addition of methyl groups to specific residues in a tRNA molecule. [GOC:mah];"Catalysis of the reaction: S-adenosyl-L-methionine + DNA containing cytosine = S-adenosyl-L-homocysteine + DNA containing 5-methylcytosine." [EC:2.1.1.37];"Catalysis of the transfer of a methyl group from a donor to a nucleoside residue in a tRNA molecule." [GOC:mah];"The covalent transfer of a m…	.	.	.	.	.	.	NO	1.08209	0.0101509	1067	254	343	372	1.39098	0.00175393	1057	291	190	425	299	238	0.402526	0.999905	1449	1143	564
2a	Muscle both up	ENSG00000161551	ZNF577	zinc finger protein 577	A membrane-bounded organelle of eukaryotic cells in which chromosomes are housed and replicated. In most cells, the nucleus contains all of the cell's chromosomes except the organellar chromosomes, and is the site of RNA synthesis and processing. In some species, or in specialized cell types, RNA metabolism or DNA replication may be absent. [GOC:go_curators];"Interacting selectively and non-coval…	.	.	.	.	.	.	NO	1.64682	2.00311e-06	1140	237	232	227	1.39264	0.00010347	673	194	239	142	176	172	0.00329304	0.999905	221	170	162
2a	Muscle both up	ENSG00000049449	RCN1	reticulocalbin 1;uncharacterized LOC440034	Interacting selectively and non-covalently with calcium ions (Ca2+). [GOC:ai];"The irregular network of unit membranes, visible only by electron microscopy, that occurs in the cytoplasm of many eukaryotic cells. The membranes form a complex meshwork of tubular channels, which are often expanded into slitlike cavities called cisternae. The ER takes two forms, rough (or granular), with ribosomes ad…	.	.	.	.	.	.	NO	1.19003	0.000263554	3127	848	1073	746	1.3935	4.7764e-11	3285	868	864	964	1021	838	0.363789	0.999905	49403	32316	25340
2a	Muscle both up	ENSG00000164038	SLC9B2	solute carrier family 9 member B2	The component of a membrane consisting of the gene products and protein complexes having at least some part of their peptide sequence embedded in the hydrophobic region of the membrane. [GOC:dos, GOC:go_curators];"A process in which an ion is transported from one side of a membrane to the other by means of some agent such as a transporter or pore." [GOC:mah];"The inner, i.e. lumen-facing, lipid b…	.	.	.	.	.	.	NO	1.18796	0.00168529	665	192	199	171	1.39362	5.78458e-05	451	123	97	143	152	106	-0.119821	0.999905	1699	2163	941
2a	Muscle both up	ENSG00000133466	C1QTNF6	.	.	.	.	.	.	.	.	NO	1.58243	1.10917e-06	1196	240	279	250	1.39449	0.000211121	752	213	244	142	208	219	-0.216303	0.999905	702	780	538
2a	Muscle both up	ENSG00000226200	SGMS1-AS1	.	.	.	.	.	.	.	.	NO	1.89551	9.48026e-09	1572	253	273	281	1.39497	4.3775e-06	1153	259	292	368	354	312	0.163955	0.999905	432	418	191
2a	Muscle both up	ENSG00000143603	KCNN3	potassium calcium-activated channel subfamily N member 3	The component of a membrane consisting of the gene products and protein complexes having at least some part of their peptide sequence embedded in the hydrophobic region of the membrane. [GOC:dos, GOC:go_curators];"A process in which a potassium ion is transported from one side of a membrane to the other." [GOC:mah];"Enables the transmembrane transfer of potassium by a channel with a unit conducta…	positive regulation of protein targeting to mitochondrion	.	.	.	.	.	NO	2.35183	8.82509e-10	11512	1002	1780	1500	1.39859	0.000486512	5612	1007	1832	1828	1836	1173	-0.183128	NA	1	9	2
2a	Muscle both up	ENSG00000168116	KIAA1586	KIAA1586	The process in which a SUMO protein (small ubiquitin-related modifier) is conjugated to a target protein via an isopeptide bond between the carboxyl terminus of SUMO with an epsilon-amino group of a lysine residue of the target protein. [GOC:jl, PMID:11265250];"Catalysis of the joining of two substances, or two groups within a single molecule, with the concomitant hydrolysis of the diphosphate bo…	.	.	.	.	.	.	NO	1.48853	0.000376379	954	240	190	213	1.39865	1.13831e-06	901	227	265	270	294	188	0.258816	0.999905	2649	2157	1306
2a	Muscle both up	ENSG00000105854	PON2	.	.	Amyotrophic lateral sclerosis	.	.	.	.	.	NO	1.08322	0.000374631	2827	786	917	884	1.39889	2.77995e-05	3463	858	711	1080	1199	900	0.306636	0.999905	4877	4213	2123
2a	Muscle both up	ENSG00000255135	AP002360.2	.	.	.	.	.	.	.	.	NO	1.67655	5.19047e-07	1050	203	229	199	1.39961	0.000152539	1064	386	329	223	265	250	0.10797	0.999905	266	210	163
2a	Muscle both up	ENSG00000144554	FANCD2	Fanconi anemia complementation group D2	Any process in by an organism or tissue maintains a population of neuronal stem cells. [CL:0000047, GOC:dos, GOC:yaf, PMID:11399758];"That part of the nuclear content other than the chromosomes or the nucleolus." [GOC:ma, ISBN:0124325653];"Removal of a DNA interstrand crosslink (a covalent attachment of DNA bases on opposite strands of the DNA) and restoration of the DNA. DNA interstrand crosslin…	FANCONI ANEMIA COMPLEMENTATION GROUP D2;Fanconi anemia;TRACHEOESOPHAGEAL FISTULA WITH OR WITHOUT ESOPHAGEAL ATRESIA	.	.	.	.	.	NO	1.36068	0.0231194	177	35	49	45	1.39978	0.000801615	181	46	54	61	45	40	0.332711	0.999905	1729	1477	683
2a	Muscle both up	ENSG00000176809	LRRC37A3	.	.	.	.	.	.	.	.	NO	2.21125	5.31781e-05	451	62	79	38	1.40191	0.000895222	231	56	46	67	79	65	-0.276766	0.999905	137	179	112
2a	Muscle both up	ENSG00000163521	GLB1L	galactosidase beta 1 like	A closed structure, found only in eukaryotic cells, that is completely surrounded by unit membrane and contains liquid material. Cells contain one or several vacuoles, that may have different functions from each other. Vacuoles have a diverse array of functions. They can act as a storage organelle for nutrients or waste products, as a degradative compartment, as a cost-effective way of increasing…	.	.	.	.	.	.	NO	1.70125	0.0101503	238	37	68	30	1.40352	0.0039158	191	76	49	52	47	34	0.162773	0.999905	1468	1491	626
2a	Muscle both up	ENSG00000224032	EPB41L4A-AS1	.	.	.	.	.	.	.	.	NO	1.10256	0.0239797	1107	246	320	415	1.406	0.00646422	1412	231	258	447	450	487	0.202199	0.999905	1783	1160	1109
2a	Muscle both up	ENSG00000166997	CNPY4	canopy FGF signaling regulator 4	Interacting selectively and non-covalently with one or more specific sites on a receptor molecule, a macromolecule that undergoes combination with a hormone, neurotransmitter, drug or intracellular messenger to initiate a change in cell function. [GOC:bf, GOC:ceb, ISBN:0198506732];"The space external to the outermost structure of a cell. For cells without external protective or external encapsula…	.	.	.	.	.	.	NO	2.0529	2.48937e-05	1184	151	263	125	1.40762	1.55962e-05	703	240	214	167	181	157	0.126959	0.999905	3668	3081	2136
2a	Muscle both up	ENSG00000232060	SLC4A1APP1	.	.	.	.	.	.	.	.	NO	1.63831	0.0260435	190	49	39	21	1.40968	0.00562219	156	40	39	28	62	40	-0.28379	NA	3	1	14
2a	Muscle both up	ENSG00000161513	FDXR	ferredoxin reductase	A metabolic process that results in the oxidation of reduced nicotinamide adenine dinucleotide, NADPH, to the oxidized form, NADP. [GOC:BHF, GOC:mah];"The chemical reactions and pathways resulting in the formation of C21-steroid hormones, steroid compounds containing 21 carbons which function as hormones." [GOC:ai];"The chemical reactions and pathways involving cholesterol, cholest-5-en-3 beta-ol…	.	.	.	.	.	.	NO	3.47899	6.75153e-17	3988	213	299	148	1.41044	0.0018205	881	278	186	324	165	225	-0.125535	0.999905	1343	1380	964
2a	Muscle both up	ENSG00000251867	AC009812.1	.	.	.	.	.	.	.	.	NO	1.30509	0.0115157	371	88	83	111	1.41112	0.00110561	388	73	91	108	120	127	-0.443318	NA	56	67	72
2a	Muscle both up	ENSG00000149260	CAPN5	calpain 5	All of the contents of a cell excluding the plasma membrane and nucleus, but including other subcellular structures. [ISBN:0198547684];"The external part of the cell wall and/or plasma membrane." [GOC:jl, GOC:mtg_sensu, GOC:sm];"The hydrolysis of proteins into smaller polypeptides and/or amino acids by cleavage of their peptide bonds." [GOC:bf, GOC:mah];"Catalysis of the hydrolysis of nonterminal…	VITREORETINOPATHY NEOVASCULAR INFLAMMATORY;Autosomal dominant neovascular inflammatory vitreoretinopathy	.	.	.	.	.	NO	1.4937	0.0106897	969	135	345	175	1.41347	2.7096e-05	951	281	189	296	304	222	-0.218424	0.999905	1862	3132	753
2a	Muscle both up	ENSG00000242791	AC117395.3	.	.	.	.	.	.	.	.	NO	2.53421	7.58605e-05	293	38	32	18	1.41441	0.0203563	129	34	48	29	19	38	-0.502443	NA	0	23	5
2a	Muscle both up	ENSG00000159335	PTMS	.	.	.	ENST00000309083	471	484	TATAATTTAATAA	1	YES	1.63121	0.00338356	15034	1980	5043	2242	1.41492	1.22218e-11	10985	3232	3236	3045	3051	2467	-0.524732	0.999905	4037	4427	4719
2a	Muscle both up	ENSG00000247796	AC008966.1	.	.	.	.	.	.	.	.	NO	1.86013	0.00236372	189	33	37	25	1.41623	0.0043518	139	40	50	32	40	24	0.0465904	0.999905	359	366	183
2a	Muscle both up	ENSG00000040275	SPDL1	spindle apparatus coiled-coil protein 1	An intracellular structure that can catalyze gamma-tubulin-dependent microtubule nucleation and that can anchor microtubules by interacting with their minus ends, plus ends or sides. [GOC:vw, http://en.wikipedia.org/wiki/Microtubule_organizing_center, ISBN:0815316194, PMID:17072892, PMID:17245416];"A cell cycle process that sets the alignment of mitotic spindle relative to other cellular structur…	mitotic metaphase plate congression;protein localization to kinetochore;establishment of mitotic spindle orientation	.	.	.	.	.	NO	1.14398	0.00444973	909	272	240	274	1.41768	1.11474e-09	1326	340	344	372	408	341	-0.170964	0.999905	5035	6562	2864
2a	Muscle both up	ENSG00000198498	TMA16	translation machinery associated 16 homolog	A membrane-bounded organelle of eukaryotic cells in which chromosomes are housed and replicated. In most cells, the nucleus contains all of the cell's chromosomes except the organellar chromosomes, and is the site of RNA synthesis and processing. In some species, or in specialized cell types, RNA metabolism or DNA replication may be absent. [GOC:go_curators];"A small, dense body one or more of wh…	.	ENST00000358572	1002	1015	TAAAATTTATTTC	1	YES	1.48771	7.89467e-05	1189	301	264	244	1.41928	1.44265e-05	1300	316	276	425	414	326	-0.00120467	0.999905	1748	1485	1233
2a	Muscle both up	ENSG00000251022	THAP9-AS1	.	.	.	.	.	.	.	.	NO	1.72436	1.12058e-06	4819	1048	859	865	1.41945	3.90222e-13	3625	1033	1005	972	1004	921	0.0758381	0.999905	2135	1831	1331
2a	Muscle both up	ENSG00000079102	RUNX1T1	RUNX1 translocation partner 1	Any molecular function by which a gene product interacts selectively and non-covalently with DNA (deoxyribonucleic acid). [GOC:dph, GOC:jl, GOC:tb, GOC:vw];"The cellular synthesis of RNA on a template of DNA." [GOC:jl, GOC:txnOH];"That part of the nuclear content other than the chromosomes or the nucleolus." [GOC:ma, ISBN:0124325653];"Interacting selectively and non-covalently with a repressing t…	Acute myeloid leukemia with t(8;21)(q22;q22) translocation	.	.	.	.	.	NO	1.1705	0.0186024	2157	678	444	676	1.41965	1.30989e-05	2413	764	641	680	777	423	-0.0448754	0.999905	4181	4215	2612
2a	Muscle both up	ENSG00000135749	PCNX2	pecanex homolog 2 (Drosophila)	The component of a membrane consisting of the gene products and protein complexes having at least some part of their peptide sequence embedded in the hydrophobic region of the membrane. [GOC:dos, GOC:go_curators]	.	.	.	.	.	.	NO	1.37837	0.0103883	271	70	77	50	1.41995	0.0028018	249	92	47	80	61	52	-0.394438	0.999905	2171	3349	1487
2a	Muscle both up	ENSG00000238279	BX470102.1	.	.	.	.	.	.	.	.	NO	2.00249	0.0441646	57	8	7	7	1.42007	0.0984659	37	11	11	12	4	8	0.138461	NA	11	7	5
2a	Muscle both up	ENSG00000224165	DNAJC27-AS1	.	.	.	.	.	.	.	.	NO	1.42019	0.00367102	383	69	106	97	1.42064	0.0135932	287	103	108	53	46	66	-0.42771	0.999905	90	107	110
2a	Muscle both up	ENSG00000166257	SCN3B	sodium voltage-gated channel beta subunit 3	Platelike region of a muscle sarcomere to which the plus ends of actin filaments are attached. [GOC:mtg_muscle, ISBN:0815316194];"Muscle contraction of cardiac muscle tissue." [GOC:dph];"An action potential that occurs in a sinoatrial node cardiac muscle cell." [GOC:BHF, GOC:mtg_cardiac_conduct_nov11];"Enables the transmembrane transfer of a sodium ion by a voltage-gated channel. A voltage-gated …	positive regulation of sodium ion transmembrane transporter activity;cardiac muscle contraction;cardiac muscle cell action potential involved in contraction;membrane depolarization during cardiac muscle cell action potential;voltage-gated sodium channel activity involved in cardiac muscle cell action potential;positive regulation of sodium ion transport;regulation of heart rate by cardiac conduct…	ENST00000299333	1978	1991	TTATTTATTTATT	2	YES	2.09628	6.20603e-07	11128	2034	1370	1436	1.42094	0.000102901	5806	1097	1449	1744	2105	1432	-0.121606	NA	5	10	7
2a	Muscle both up	ENSG00000241962	RP11-111H13.1	.	.	.	ENST00000424491	36	49	TTTTATTTAAAGA	1	YES	1.5338	0.0799502	75	17	17	11	1.42359	0.0575228	44	9	17	10	10	10	-0.0622286	NA	5	4	9
2a	Muscle both up	ENSG00000163041	H3F3A	H3 histone, family 3A	A chromosome that encodes the nuclear genome and is found in the nucleus of a eukaryotic cell during the cell cycle phases when the nucleus is intact. [GOC:dph, GOC:mah];"A process that is carried out at the cellular level which results in the assembly, arrangement of constituent parts, or disassembly of telomeres, terminal regions of a linear chromosome that include the telomeric DNA repeats and…	positive regulation of cell growth;CENP-A containing nucleosome assembly	.	.	.	.	.	NO	1.58827	5.2007e-06	1152	243	286	209	1.42424	6.53797e-06	810	168	221	242	245	214	0.278513	0.999905	2893	2099	1542
2a	Muscle both up	ENSG00000198830	HMGN2	high mobility group nucleosomal binding domain 2	All of the contents of a cell excluding the plasma membrane and nucleus, but including other subcellular structures. [ISBN:0198547684];"A membrane-bounded organelle of eukaryotic cells in which chromosomes are housed and replicated. In most cells, the nucleus contains all of the cell's chromosomes except the organellar chromosomes, and is the site of RNA synthesis and processing. In some species,…	.	.	.	.	.	.	NO	1.21787	0.000203344	8892	2105	2570	2706	1.42545	1.79061e-10	8316	2169	2506	2284	2159	2126	0.470429	0.999905	17635	14105	6165
2a	Muscle both up	ENSG00000253540	FAM86HP	.	.	.	.	.	.	.	.	NO	1.73358	0.0701006	127	11	15	36	1.42787	0.0178896	74	21	16	25	15	19	0.368594	0.999905	253	162	122
2a	Muscle both up	ENSG00000215845	TSTD1	thiosulfate sulfurtransferase like domain containing 1	A semiautonomous, self replicating organelle that occurs in varying numbers, shapes, and sizes in the cytoplasm of virtually all eukaryotic cells. It is notably the site of tissue respiration. [GOC:giardia, ISBN:0198506732];"All of the contents of a cell excluding the plasma membrane and nucleus, but including other subcellular structures." [ISBN:0198547684];"Cytoplasm situated near, or occurring…	.	.	.	.	.	.	NO	1.29993	0.0328413	1275	192	531	269	1.42845	0.000627343	1362	312	262	456	338	430	-1.04263	NA	7	8	69
2a	Muscle both up	ENSG00000200966	RN7SKP87	.	.	.	.	.	.	.	.	NO	1.50184	0.0655572	100	17	18	27	1.42893	0.0670463	72	17	31	23	10	10	0	NA	0	0	0
2a	Muscle both up	ENSG00000119314	PTBP3	polypyrimidine tract binding protein 3	Interacting selectively and non-covalently with a nucleotide, any compound consisting of a nucleoside that is esterified with (ortho)phosphate or an oligophosphate at any hydroxyl group on the ribose or deoxyribose. [GOC:mah, ISBN:0198547684];"The process of removing sections of the primary RNA transcript to remove sequences not present in the mature form of the RNA and joining the remaining sect…	.	ENST00000334318	2384	2397	TGTAATTTATTAA	1	YES	1.37062	0.000169543	3980	835	1309	848	1.42933	1.49781e-09	2799	885	759	705	806	632	0.482402	0.999905	10439	7658	4014
2a	Muscle both up	ENSG00000188452	CERKL	ceramide kinase like	The irregular network of unit membranes, visible only by electron microscopy, that occurs in the cytoplasm of many eukaryotic cells. The membranes form a complex meshwork of tubular channels, which are often expanded into slitlike cavities called cisternae. The ER takes two forms, rough (or granular), with ribosomes adhering to the outer surface, and smooth (with no ribosomes attached). [ISBN:019…	Retinitis pigmentosa;RETINITIS PIGMENTOSA 26	.	.	.	.	.	NO	2.24052	0.00570252	303	20	69	21	1.4314	0.0993741	167	29	19	97	24	36	-0.599557	NA	12	41	18
2a	Muscle both up	ENSG00000165359	INTS6L	integrator complex subunit 6 like	.	.	.	.	.	.	.	NO	1.11717	0.00474814	892	286	292	215	1.43193	3.11884e-05	936	283	218	252	332	176	0.118103	0.999905	816	745	443
2a	Muscle both up	ENSG00000260742	AC009962.1	.	.	.	.	.	.	.	.	NO	1.74183	0.0121102	136	27	27	19	1.43233	0.0250514	85	27	13	17	32	21	-0.0311522	NA	6	9	4
2a	Muscle both up	ENSG00000273674	AC021752.1	.	.	.	.	.	.	.	.	NO	2.77767	0.000285089	149	15	12	8	1.43264	0.0575672	42	12	13	12	7	9	-0.0825503	NA	6	12	3
2a	Muscle both up	ENSG00000275367	AC092111.1	.	.	.	.	.	.	.	.	NO	1.99088	0.0108289	119	13	25	14	1.43388	0.0208568	86	24	19	19	17	31	-0.0550217	NA	31	32	25
2a	Muscle both up	ENSG00000177839	PCDHB9	protocadherin beta 9	The component of a membrane consisting of the gene products and protein complexes having at least some part of their peptide sequence embedded in the hydrophobic region of the membrane. [GOC:dos, GOC:go_curators];"Interacting selectively and non-covalently with calcium ions (Ca2+)." [GOC:ai];"The membrane surrounding a cell that separates the cell from its external environment. It consists of a p…	.	ENST00000316105	988	1001	AAATATTTAATTT	1	YES	2.08571	0.00180268	207	31	38	18	1.43567	0.0259229	111	40	13	27	36	27	-0.649615	NA	28	69	42
2a	Muscle both up	ENSG00000135976	ANKRD36	ankyrin repeat domain 36	.	.	.	.	.	.	.	NO	1.63044	0.00120443	391	88	68	79	1.4357	0.00182811	252	70	45	63	69	83	-0.0296438	0.999905	2373	2090	1680
2a	Muscle both up	ENSG00000236364	AL358115.1	.	.	.	.	.	.	.	.	NO	2.45786	0.000414484	158	14	16	19	1.43592	0.024778	56	11	15	16	16	14	-0.0160401	NA	6	3	6
2a	Muscle both up	ENSG00000151617	EDNRA	.	.	MANDIBULOFACIAL DYSOSTOSIS WITH ALOPECIA	.	.	.	.	.	NO	1.12089	0.0550757	1894	511	850	319	1.43812	0.00254397	1659	627	461	300	553	262	0.424267	0.999905	554	490	200
2a	Muscle both up	ENSG00000152270	PDE3B	phosphodiesterase 3B	Any process that stops, prevents, or reduces the frequency, rate or extent of the chemical reactions and pathways resulting in the breakdown of lipids. [GOC:ai];"Any process that stops, prevents, or reduces the frequency, rate or extent of angiogenesis." [GOC:go_curators];"The cellular process in which a signal is conveyed to trigger a change in the activity or state of a cell. Signal transductio…	negative regulation of cell adhesion;negative regulation of angiogenesis;negative regulation of lipid catabolic process	ENST00000282096	1562	1575	CAATATTTAATGA	1	YES	2.70917	3.64167e-05	397	19	56	31	1.43836	0.0172799	173	60	69	33	32	30	-0.0928201	0.999905	64	128	16
2a	Muscle both up	ENSG00000088986	DYNLL1	dynein light chain LC8-type 1	A process that is carried out at the cellular level which results in the assembly, arrangement of constituent parts, or disassembly of cytoskeletal structures comprising actin filaments and their associated proteins. [GOC:dph, GOC:jl, GOC:mah];"Any process that activates or increases the frequency, rate or extent of protein insertion into mitochondrial membrane involved in apoptotic signaling pat…	.	.	.	.	.	.	NO	1.47316	0.00156937	4691	797	1604	863	1.43846	1.7149e-06	4943	1189	1412	1110	1759	1157	-0.0567689	0.999905	12267	12886	7706
2a	Muscle both up	ENSG00000281468	AC006504.8	.	.	.	.	.	.	.	.	NO	2.88387	9.64164e-06	205	18	16	13	1.43848	0.0268527	100	13	31	31	36	18	0.378582	0.999905	114	70	50
2a	Muscle both up	ENSG00000054598	FOXC1	forkhead box C1	The process aimed at the progression of a neural crest cell over time, from initial commitment of the cell to its specific fate, to the fully functional differentiated cell. [GOC:dh, GOC:ef];"Any process that activates or increases the frequency, rate or extent of cellular DNA-templated transcription." [GOC:go_curators, GOC:txnOH];"A condensed form of chromatin, occurring in the nucleus during in…	PETERS ANOMALY;IRIDOGONIODYSGENESIS TYPE 1;Axenfeld-Rieger syndrome;RIEGER ANOMALY;AXENFELD-RIEGER SYNDROME TYPE 3;AXENFELD ANOMALY;iridogoniodysgenesis anomaly (IGDA);odontogenesis of dentin-containing tooth	ENST00000380874	503	516	AGTAATTTATTTT	1	YES	2.64815	2.82613e-09	1916	170	270	132	1.43895	0.000677338	656	231	122	202	193	123	0.202393	0.999905	1022	565	678
2a	Muscle both up	ENSG00000166323	C11orf65	chromosome 11 open reading frame 65	Interacting selectively and non-covalently with any protein or protein complex (a complex of two or more proteins that may include other nonprotein molecules). [GOC:go_curators]	.	.	.	.	.	.	NO	2.18737	0.00153078	143	16	22	17	1.44076	0.0456395	64	25	21	12	11	12	-0.122087	NA	52	61	35
2a	Muscle both up	ENSG00000174844	DNAH12	dynein axonemal heavy chain 12	A microtubule-based process that is mediated by motor proteins and results in the movement of organelles, other microtubules, or other particles along microtubules. [GOC:cjm, ISBN:0815316194];"Any of several large complexes that contain two or three dynein heavy chains and several light chains, and have microtubule motor activity." [ISBN:0815316194];"Any of the long, generally straight, hollow tu…	.	.	.	.	.	.	NO	2.28102	0.00484961	227	42	18	16	1.44077	0.0100833	86	17	24	23	21	26	-0.206351	NA	14	25	15
2a	Muscle both up	ENSG00000197635	DPP4	dipeptidyl peptidase 4	An extremely narrow tubular channel located between adjacent cells. An instance of this is the secretory canaliculi occurring between adjacent parietal cells in the gastric mucosa of vertebrates. [ISBN:0721662544];"The external part of the cell wall and/or plasma membrane." [GOC:jl, GOC:mtg_sensu, GOC:sm];"Interacting selectively and non-covalently with an identical protein or proteins." [GOC:jl]…	.	.	.	.	.	.	NO	1.24181	0.0780327	426	72	193	77	1.4421	0.0966164	472	287	112	81	67	38	-0.875265	0.322225	15085	25865	18874
2a	Muscle both up	ENSG00000151849	CENPJ	centromere protein J	The mitotic cell cycle transition by which a cell in G2 commits to M phase. The process begins when the kinase activity of M cyclin/CDK complex reaches a threshold high enough for the cell cycle to proceed. This is accomplished by activating a positive feedback loop that results in the accumulation of unphosphorylated and active M cyclin/CDK complex. [GOC:mtg_cell_cycle];"A complex usually compri…	Seckel syndrome;microtubule polymerization;Autosomal recessive primary microcephaly;positive regulation of centriole replication;SECKEL SYNDROME 4;microcephaly primary type 6 (MCPH6);centriole replication;Seckel syndrome type 4;MICROCEPHALY 6 PRIMARY AUTOSOMAL RECESSIVE	ENST00000616936	745	758	TTTAATTTATTGT	1	YES	1.36284	0.000743747	1012	250	225	273	1.4441	3.6841e-08	901	232	261	236	284	193	0.379888	0.999905	1325	1072	536
2a	Muscle both up	ENSG00000163660	CCNL1	cyclin L1	The cellular synthesis of RNA on a template of DNA. [GOC:jl, GOC:txnOH];"Any process involved in the conversion of one or more primary RNA transcripts into one or more mature RNA molecules." [GOC:mah];"Modulates the activity of a cyclin-dependent protein serine/threonine kinase, enzymes of the protein kinase family that are regulated through association with cyclins and other proteins." [GOC:pr, …	.	.	.	.	.	.	NO	1.08776	0.00630875	9558	2684	2536	3369	1.44444	4.22114e-08	10630	2429	2692	2945	3056	3001	0.326059	0.999905	10643	8300	4988
2a	Muscle both up	ENSG00000164938	TP53INP1	tumor protein p53 inducible nuclear protein 1	Any process that results in a change in state or activity of a cell or an organism (in terms of movement, secretion, enzyme production, gene expression, etc.) as a result of a heat stimulus, a temperature stimulus above the optimal temperature for that organism. [GOC:lr];"The cellular synthesis of RNA on a template of DNA." [GOC:jl, GOC:txnOH];"Any process that activates or increases the frequenc…	positive regulation of autophagy;autophagic cell death	ENST00000342697	381	394	AAAAATTTATTCT	1	YES	1.25405	0.00283607	7661	1839	2872	1533	1.44748	1.42082e-06	5306	1516	1231	1767	1468	1082	-0.314729	0.999905	5683	7616	4085
2a	Muscle both up	ENSG00000128039	SRD5A3	steroid 5 alpha-reductase 3	The component of a membrane consisting of the gene products and protein complexes having at least some part of their peptide sequence embedded in the hydrophobic region of the membrane. [GOC:dos, GOC:go_curators];"The irregular network of unit membranes, visible only by electron microscopy, that occurs in the cytoplasm of many eukaryotic cells. The membranes form a complex meshwork of tubular cha…	dolichol-linked oligosaccharide biosynthetic process;Congenital Disorders of Glycosylation;KAHRIZI SYNDROME;CONGENITAL DISORDER OF GLYCOSYLATION TYPE Iq;SRD5A3-CDG syndrome	ENST00000264228	970	983	TTTTATTTAATAT	1	YES	1.17799	0.00379609	760	179	275	197	1.44949	4.1042e-05	899	213	319	243	205	205	0.074862	0.999905	1012	850	636
2a	Muscle both up	ENSG00000272668	AL590560.2	.	.	.	.	.	.	.	.	NO	3.2016	5.16158e-06	177	11	10	10	1.45098	0.064211	97	10	14	30	30	35	-0.108987	0.999905	96	88	78
2a	Muscle both up	ENSG00000275055	AC011468.5	.	.	.	.	.	.	.	.	NO	1.83651	0.0150181	106	15	19	18	1.45133	0.00701694	86	24	27	22	19	19	-0.370061	NA	22	31	34
2a	Muscle both up	ENSG00000188529	SRSF10	serine and arginine rich splicing factor 10	Interacting selectively and non-covalently with an RS domain of a protein; RS domains are usually highly phosphorylated and characterized by the presence of arginine (R)/serine (S) dipeptides. The RS domain promotes protein-protein interactions and directs subcellular localization and, in certain situations, nucleocytoplasmic shuttling of individual SR proteins. They also play a role in splicing.…	.	ENST00000344989	609	622	AAATATTTATTGA	1	YES	1.81358	7.68932e-07	23573	4339	3646	4681	1.45329	1.05932e-07	17764	3799	4723	5315	5495	4219	0.147036	0.999905	11596	10513	6135
2a	Muscle both up	ENSG00000086189	DIMT1	DIM1 dimethyladenosine transferase 1 homolog	A small, dense body one or more of which are present in the nucleus of eukaryotic cells. It is rich in RNA and protein, is not bounded by a limiting membrane, and is not seen during mitosis. Its prime function is the transcription of the nucleolar DNA into 45S ribosomal-precursor RNA, the processing of this RNA into 5.8S, 18S, and 28S components of ribosomal RNA, and the association of these comp…	.	.	.	.	.	.	NO	1.18402	9.99909e-05	2449	689	714	681	1.45367	1.62397e-13	2945	787	790	758	878	708	-0.108604	0.999905	2775	3430	1540
2a	Muscle both up	ENSG00000215417	MIR17HG	.	.	FEINGOLD SYNDROME	.	.	.	.	.	NO	1.98624	0.00133929	217	31	28	39	1.45407	0.00128128	144	40	43	31	34	39	0.247571	0.999905	429	212	296
2a	Muscle both up	ENSG00000115128	SF3B6	splicing factor 3b subunit 6	A ribonucleoprotein complex that contains small nuclear RNA U2. [GOC:krc, GOC:mah];"That part of the nuclear content other than the chromosomes or the nucleolus." [GOC:ma, ISBN:0124325653];"Interacting selectively and non-covalently with a nucleotide, any compound consisting of a nucleoside that is esterified with (ortho)phosphate or an oligophosphate at any hydroxyl group on the ribose or deoxyr…	.	.	.	.	.	.	NO	1.01276	0.000563117	3922	1205	1308	1257	1.45442	8.37219e-12	4882	1243	1333	1263	1337	1294	0.172443	0.999905	7235	5911	4078
2a	Muscle both up	ENSG00000139974	SLC38A6	solute carrier family 38 member 6	The directed movement of amino acids, organic acids containing one or more amino substituents, into, out of or within a cell, or between cells, by means of some agent such as a transporter or pore. [GOC:ai];"The membrane surrounding a cell that separates the cell from its external environment. It consists of a phospholipid bilayer and associated proteins." [ISBN:0716731363];"Enables the transfer …	.	.	.	.	.	.	NO	2.28897	6.67879e-09	1540	222	173	193	1.45539	9.05136e-07	914	257	276	201	232	238	0.213193	0.999905	2587	2488	1122
2a	Muscle both up	ENSG00000226471	Z93930.2	.	.	.	.	.	.	.	.	NO	1.37065	0.0705577	103	20	24	28	1.45594	0.00406285	93	25	26	21	24	24	-0.244403	0.999905	95	81	106
2a	Muscle both up	ENSG00000001617	SEMA3F	semaphorin 3F	Interacting selectively and non-covalently with a member of the neuropilin family. [GOC:bf, PMID:23871893];"The process whose specific outcome is the progression of a sympathetic ganglion over time, from its formation to the mature structure." [GOC:BHF, GOC:rl];"Interacting selectively and non-covalently with semaphorin receptors." [GOC:ceb, PMID:12001990];"Any process that stops, prevents, or re…	.	.	.	.	.	.	NO	1.35174	0.00028726	3405	666	1109	814	1.456	5.12701e-11	2767	753	766	681	859	621	-0.229403	0.999905	842	798	709
2a	Muscle both up	ENSG00000163029	SMC6	structural maintenance of chromosomes 6	The living contents of a cell; the matter contained within (but not including) the plasma membrane, usually taken to exclude large vacuoles and masses of secretory or ingested material. In eukaryotes it includes the nucleus and cytoplasm. [ISBN:0198506732];"That part of the nuclear content other than the chromosomes or the nucleolus." [GOC:ma, ISBN:0124325653];"A class of nuclear body measuring 2…	positive regulation of chromosome segregation;telomere maintenance via recombination;cellular senescence	.	.	.	.	.	NO	1.09173	0.0122245	4166	1522	1078	1118	1.45665	5.10519e-10	5372	1551	1622	1355	1413	1185	0.242248	0.999905	5347	4294	2765
2a	Muscle both up	ENSG00000196730	DAPK1	death associated protein kinase 1	Interacting selectively and non-covalently with an identical protein or proteins. [GOC:jl];"Catalysis of the phosphorylation of an amino acid residue in a protein, usually according to the reaction: a protein + ATP = a phosphoprotein + ADP." [MetaCyc:PROTEIN-KINASE-RXN];"A series of molecular signals which triggers the apoptotic death of a cell. The pathway starts with reception of a signal, and …	apoptotic signaling pathway;retinal cell apoptotic process	.	.	.	.	.	NO	1.06754	0.0793591	1528	288	757	367	1.45724	0.00912315	1544	594	180	454	439	320	0.754257	0.999905	3026	1948	736
2a	Muscle both up	ENSG00000262152	LINC00514	.	.	.	.	.	.	.	.	NO	3.16205	0.00114357	94	5	7	2	1.45734	0.0991611	30	5	9	5	8	9	-0.0202669	NA	1	3	0
2a	Muscle both up	ENSG00000108946	PRKAR1A	.	.	Acrodysostosis	.	.	.	.	.	NO	1.10618	0.000612867	43573	10632	15421	13338	1.45763	1.86942e-06	53204	10432	15801	15417	15221	13143	0.2018	0.999905	32425	30104	15193
2a	Muscle both up	ENSG00000253844	AC064807.2	.	.	.	.	.	.	.	.	NO	2.08624	0.0227053	86	7	17	9	1.45781	0.0552975	48	7	12	15	10	15	0	NA	0	0	0
2a	Muscle both up	ENSG00000162407	PLPP3	phospholipid phosphatase 3	The process whose specific outcome is the progression of a blood vessel over time, from its formation to the mature structure. The blood vessel is the vasculature carrying blood. [GOC:hjd, UBERON:0001981];"Catalysis of the reaction: a phospholipid + H2O = a lipid + phosphate." [GOC:jl];"The attachment of a cell, either to another cell or to an underlying substrate such as the extracellular matrix…	canonical Wnt signaling pathway involved in positive regulation of cell-cell adhesion;canonical Wnt signaling pathway involved in positive regulation of wound healing;canonical Wnt signaling pathway involved in positive regulation of endothelial cell migration	.	.	.	.	.	NO	1.0765	0.005727	8698	2033	2866	3058	1.46151	1.02763e-05	9339	2962	2242	2392	3099	1651	0.0589987	0.999905	88914	84707	48401
2a	Muscle both up	ENSG00000241684	ADAMTS9-AS2	.	.	.	.	.	.	.	.	NO	1.1889	0.0457249	292	86	61	91	1.46283	0.000683561	227	68	69	68	48	42	-0.140028	0.999905	181	171	138
2a	Muscle both up	ENSG00000174807	CD248	CD248 molecule	The component of a membrane consisting of the gene products and protein complexes having at least some part of their peptide sequence embedded in the hydrophobic region of the membrane. [GOC:dos, GOC:go_curators];"Interacting selectively and non-covalently with calcium ions (Ca2+)." [GOC:ai];"The developmental process in which an anatomical stucture is destroyed as a part of its normal progressio…	.	.	.	.	.	.	NO	1.19333	0.0356608	4680	947	2127	889	1.46287	0.000264993	3976	1414	1227	884	1039	647	-0.432853	0.999905	5291	7363	4416
2a	Muscle both up	ENSG00000163666	HESX1	HESX homeobox 1	Interacting selectively and non-covalently with chromatin, the network of fibers of DNA, protein, and sometimes RNA, that make up the chromosomes of the eukaryotic nucleus during interphase. [GOC:jl, ISBN:0198506732, PMID:20404130];"Any molecular function by which a gene product interacts selectively and non-covalently with DNA (deoxyribonucleic acid)." [GOC:dph, GOC:jl, GOC:tb, GOC:vw];"The cell…	Pituitary stalk interruption syndrome;SEPTOOPTIC DYSPLASIA;HESX1-Related Combined Pituitary Hormone Deficiency;Septo-optic dysplasia spectrum;Combined pituitary hormone deficiencies genetic forms;Kallmann Syndrome;Hypothyroidism due to deficient transcription factors involved in pituitary development or function	.	.	.	.	.	NO	1.65135	0.0316248	104	15	25	19	1.46358	0.00322438	104	27	22	26	34	25	0.248579	NA	47	27	22
2a	Muscle both up	ENSG00000269918	AF131215.6	.	.	.	.	.	.	.	.	NO	2.72635	2.91228e-07	326	32	29	27	1.46368	0.0371214	173	48	21	24	65	57	1.69558	0.179726	109	12	11
2a	Muscle both up	ENSG00000146006	LRRTM2	leucine rich repeat transmembrane neuronal 2	The component of a membrane consisting of the gene products and protein complexes having at least some part of their peptide sequence embedded in the hydrophobic region of the membrane. [GOC:dos, GOC:go_curators];"A process that modulates synaptic plasticity such that synapses are changed resulting in the increase in the rate, or frequency of synaptic transmission at the synapse." [GOC:dgh, GOC:d…	.	.	.	.	.	.	NO	1.36268	0.0577541	164	39	28	48	1.4637	0.012054	126	51	30	29	22	28	-0.0828442	NA	16	33	8
2a	Muscle both up	ENSG00000267508	ZNF285	zinc finger protein 285	A membrane-bounded organelle of eukaryotic cells in which chromosomes are housed and replicated. In most cells, the nucleus contains all of the cell's chromosomes except the organellar chromosomes, and is the site of RNA synthesis and processing. In some species, or in specialized cell types, RNA metabolism or DNA replication may be absent. [GOC:go_curators];"Interacting selectively and non-coval…	.	.	.	.	.	.	NO	1.22553	0.0442644	534	198	113	112	1.4641	2.79848e-06	542	163	125	162	134	126	0.635637	0.999905	621	385	206
2a	Muscle both up	ENSG00000105245	NUMBL	NUMB like, endocytic adaptor protein	The division of neuroblasts in the subventricular zone of the forebrain. The interneuron precursors that these cells give rise to include adult olfactory bulb interneurons and migrate tangentially. [GO_REF:0000021, GOC:cls, GOC:dgh, GOC:dph, GOC:jid, GOC:mtg_15jun06, PMID:12626695];"De novo generation of a long process of a neuron, that carries efferent (outgoing) action potentials from the cell …	.	.	.	.	.	.	NO	1.1099	0.00274525	1504	417	568	371	1.4649	3.01743e-06	1914	653	520	473	443	419	-0.264378	0.999905	1326	1151	1274
2a	Muscle both up	ENSG00000206573	THUMPD3-AS1	.	.	.	.	.	.	.	.	NO	1.34256	0.00785873	3319	746	623	1074	1.46749	2.65782e-06	3402	663	1036	947	971	828	-0.0353822	0.999905	2259	1855	1686
2a	Muscle both up	ENSG00000151773	CCDC122	coiled-coil domain containing 122	.	.	ENST00000444614	774	787	TGATATTTATAAT	1	YES	2.33654	0.00536671	346	20	23	66	1.46797	0.00285476	154	49	39	45	27	37	0.0370669	0.999905	668	563	438
2a	Muscle both up	ENSG00000261971	MMP25-AS1	.	.	.	.	.	.	.	.	NO	3.30384	8.50265e-15	3790	218	186	288	1.46823	0.0016702	582	191	89	133	204	135	-0.447391	0.999905	57	101	56
2a	Muscle both up	ENSG00000180479	ZNF571	zinc finger protein 571	A membrane-bounded organelle of eukaryotic cells in which chromosomes are housed and replicated. In most cells, the nucleus contains all of the cell's chromosomes except the organellar chromosomes, and is the site of RNA synthesis and processing. In some species, or in specialized cell types, RNA metabolism or DNA replication may be absent. [GOC:go_curators];"Interacting selectively and non-coval…	.	.	.	.	.	.	NO	1.31925	0.00120694	546	134	139	145	1.46895	9.15079e-06	473	119	137	134	144	86	0.230116	0.999905	407	315	213
2a	Muscle both up	ENSG00000224609	HSD52	.	.	.	.	.	.	.	.	NO	3.65384	8.73236e-06	1754	21	148	41	1.46951	0.0796061	1128	69	244	593	201	247	-0.127204	NA	2	5	4
2a	Muscle both up	ENSG00000272250	b	.	.	.	.	.	.	.	.	NO	2.85238	0.000396856	152	6	12	15	1.4698	0.047172	55	7	17	18	16	10	-0.126702	NA	0	1	6
2a	Muscle both up	ENSG00000236204	LINC01376	.	.	.	.	.	.	.	.	NO	1.21551	0.0547379	147	42	39	37	1.47003	0.00889553	165	36	28	58	60	29	0.25253	0.999905	106	74	53
2a	Muscle both up	ENSG00000262681	AC005722.2	.	.	.	.	.	.	.	.	NO	2.64008	0.00691514	70	4	6	6	1.47082	0.0398351	47	13	14	12	8	11	-0.172453	NA	0	4	2
2a	Muscle both up	ENSG00000187607	ZNF286A	zinc finger protein 286A	A membrane-bounded organelle of eukaryotic cells in which chromosomes are housed and replicated. In most cells, the nucleus contains all of the cell's chromosomes except the organellar chromosomes, and is the site of RNA synthesis and processing. In some species, or in specialized cell types, RNA metabolism or DNA replication may be absent. [GOC:go_curators];"Interacting selectively and non-coval…	.	ENST00000421016	416	429	TGTTATTTATTAC	1	YES	1.18795	0.0490315	175	42	48	54	1.47099	0.00167061	174	62	45	33	47	37	0.504668	0.999905	1303	904	502
2a	Muscle both up	ENSG00000152192	POU4F1	POU class 4 homeobox 1	The process in which a relatively unspecialized cell acquires specialized features of a neuron whose cell body resides in the peripheral nervous system. [GOC:dgh];"De novo generation of a long process of a neuron, that carries efferent (outgoing) action potentials from the cell body towards target cells. Refers to the morphogenesis or creation of shape or form of the developing axon." [GOC:dph, G…	.	ENST00000377208	1837	1850	TTATTTATTTAAT	2	YES	3.06857	6.12977e-11	481	30	40	34	1.47149	0.0857842	152	34	7	55	39	46	NA	NA	0	0	0
2a	Muscle both up	ENSG00000081818	PCDHB4	protocadherin beta 4	The component of a membrane consisting of the gene products and protein complexes having at least some part of their peptide sequence embedded in the hydrophobic region of the membrane. [GOC:dos, GOC:go_curators];"Interacting selectively and non-covalently with calcium ions (Ca2+)." [GOC:ai];"The membrane surrounding a cell that separates the cell from its external environment. It consists of a p…	.	ENST00000194152	59	72	CTTTATTTAAAAA	1	YES	1.32599	0.00114761	688	149	223	158	1.47217	0.00154581	670	107	149	230	177	192	-0.0949813	NA	19	24	15
2a	Muscle both up	ENSG00000248489	LINC02062	.	.	.	.	.	.	.	.	NO	1.41292	0.0722677	128	19	28	39	1.47291	0.00856506	119	20	41	24	38	28	-0.531613	0.999905	88	113	116
2a	Muscle both up	ENSG00000167994	RAB3IL1	.	.	.	.	.	.	.	.	NO	1.08334	0.0212959	1073	223	418	338	1.47443	4.54367e-06	1354	435	269	370	362	324	0.0475641	0.999905	788	710	474
2a	Muscle both up	ENSG00000196154	S100A4	S100 calcium binding protein A4	Interacting selectively and non-covalently with calcium ions (Ca2+). [GOC:ai];"Interacting selectively and non-covalently with any protein or protein complex (a complex of two or more proteins that may include other nonprotein molecules), in the presence of calcium." [GOC:jid, PMID:10485905];"Interacting selectively and non-covalently with an identical protein or proteins." [GOC:jl];"A transition…	.	.	.	.	.	.	NO	1.14508	0.00978649	3644	779	1497	931	1.47465	0.000138209	5792	1905	991	1773	1510	1310	-0.282991	0.999905	65607	78546	49730
2a	Muscle both up	ENSG00000185070	FLRT2	fibronectin leucine rich transmembrane protein 2	Any process that stops, prevents, or reduces the frequency, rate or extent of the JAK-STAT signaling pathway activity. [GOC:bf];"The attachment of a cell, either to another cell or to an underlying substrate such as the extracellular matrix, via cell adhesion molecules that contributes to the shaping of the heart." [GOC:dph, GOC:mtg_heart, PMID:16860783];"The developmental process in which the he…	.	ENST00000330753	8359	8372	TTATTTATTTATT	2	YES	2.41291	2.05578e-06	29856	3592	4899	1906	1.47518	2.70768e-05	11912	3378	4151	2403	3196	2368	0.535783	0.999905	14358	9046	6265
2a	Muscle both up	ENSG00000214455	RCN1P2	.	.	.	.	.	.	.	.	NO	1.88546	3.73879e-06	537	87	106	83	1.47693	0.00391188	412	78	71	156	136	85	0.161355	0.999905	583	698	146
2a	Muscle both up	ENSG00000170142	UBE2E1	ubiquitin conjugating enzyme E2 E1	A protein ubiquitination process in which a polymer of ubiquitin, formed by linkages between lysine residues at position 48 of the ubiquitin monomers, is added to a protein. K48-linked ubiquitination targets the substrate protein for degradation. [GOC:cvs, PMID:15556404];"The chemical reactions and pathways resulting in the breakdown of a protein or peptide by hydrolysis of its peptide bonds, ini…	.	.	.	.	.	.	NO	1.16267	5.07292e-05	9826	2500	3154	2876	1.48076	6.5855e-12	10918	2661	2875	2734	3075	2862	0.160975	0.999905	9540	7774	5525
2a	Muscle both up	ENSG00000272108	AC244517.1	.	.	.	.	.	.	.	.	NO	1.72876	0.0891021	79	20	12	6	1.48078	0.0201775	70	12	23	21	15	16	-0.0383423	NA	6	6	7
2a	Muscle both up	ENSG00000130948	HSD17B3	hydroxysteroid 17-beta dehydrogenase 3	The irregular network of unit membranes, visible only by electron microscopy, that occurs in the cytoplasm of many eukaryotic cells. The membranes form a complex meshwork of tubular channels, which are often expanded into slitlike cavities called cisternae. The ER takes two forms, rough (or granular), with ribosomes adhering to the outer surface, and smooth (with no ribosomes attached). [ISBN:019…	46XY disorder of sex development due to 17-beta-hydroxysteroid dehydrogenase 3 deficiency;17-@BETA HYDROXYSTEROID DEHYDROGENASE III DEFICIENCY	.	.	.	.	.	NO	2.48451	0.00826151	213	36	11	9	1.48093	0.0200624	82	28	15	20	28	12	-0.125157	NA	0	2	2
2a	Muscle both up	ENSG00000197603	C5orf42	chromosome 5 open reading frame 42	The process, occurring in the embryo, by which the anatomical structures of the digit are generated and organized. A digit is one of the terminal divisions of an appendage, such as a finger or toe. [GOC:bf, GOC:jl, UBERON:0002544];"The component of a membrane consisting of the gene products and protein complexes having at least some part of their peptide sequence embedded in the hydrophobic regio…	JOUBERT SYNDROME 17;Joubert syndrome with orofaciodigital defect;OROFACIODIGITAL SYNDROME VI;JOUBERT SYNDROME;cilium assembly;JOUBERT SYNDROME 1;Monomelic amyotrophy	.	.	.	.	.	NO	2.00651	4.47785e-10	4278	737	663	629	1.48196	0.000165393	2945	555	591	965	870	791	-0.165749	0.999905	6406	8078	3824
2a	Muscle both up	ENSG00000149403	GRIK4	glutamate ionotropic receptor kainate type subunit 4	A cellular component that forms a specialized region of connection between two or more cells or between a cell and the extracellular matrix. At a cell junction, anchoring proteins extend through the plasma membrane to link cytoskeletal proteins in one cell to cytoskeletal proteins in neighboring cells or to proteins in the extracellular matrix. [GOC:mah, http://www.vivo.colostate.edu/hbooks/cmb/c…	.	.	.	.	.	.	NO	1.48866	0.0295471	140	26	41	25	1.48297	0.0118433	98	25	14	31	31	22	-0.154003	NA	5	17	1
2a	Muscle both up	ENSG00000116584	ARHGEF2	Rho/Rac guanine nucleotide exchange factor 2	Any process that results in a change in state or activity of a cell (in terms of movement, secretion, enzyme production, gene expression, etc.) as a result of a tumor necrosis factor stimulus. [GOC:mah];"Innate immune responses are defense responses mediated by germline encoded components that directly recognize components of potential pathogens." [GO_REF:0000022, GOC:add, GOC:ebc, GOC:mtg_15nov0…	cell morphogenesis;actin filament organization;negative regulation of microtubule depolymerization	ENST00000313695	253	266	ATTTATTTATTTA	3	YES	1.40209	0.00298538	8163	1604	2952	1420	1.48477	1.42207e-10	7371	2056	1713	1865	2298	1669	0.0681873	0.999905	14437	7742	11810
2a	Muscle both up	ENSG00000147535	PLPP5	phospholipid phosphatase 5	All of the contents of a cell excluding the plasma membrane and nucleus, but including other subcellular structures. [ISBN:0198547684];"The process of removing one or more phosphate groups from a phosphorylated lipid, any member of a group of substances soluble in lipid solvents but only sparingly soluble in aqueous solvents." [ISBN:0198506732];"The membrane surrounding a cell that separates the …	.	.	.	.	.	.	NO	1.92242	3.7803e-10	2507	399	432	436	1.48491	2.44482e-07	2015	437	489	557	555	559	0.0917312	0.999905	1702	1628	930
2a	Muscle both up	ENSG00000178184	PARD6G	par-6 family cell polarity regulator gamma	The part of the cytoplasm that does not contain organelles but which does contain other particulate matter, such as protein complexes. [GOC:hjd, GOC:jl];"Interacting selectively and non-covalently with any protein or protein complex (a complex of two or more proteins that may include other nonprotein molecules)." [GOC:go_curators];"The aggregation, arrangement and bonding together of a set of com…	.	.	.	.	.	.	NO	1.2327	0.00730841	484	148	122	121	1.4867	2.09277e-06	440	110	98	111	133	115	0.23567	0.999905	348	328	168
2a	Muscle both up	ENSG00000166432	ZMAT1	zinc finger matrin-type 1	A membrane-bounded organelle of eukaryotic cells in which chromosomes are housed and replicated. In most cells, the nucleus contains all of the cell's chromosomes except the organellar chromosomes, and is the site of RNA synthesis and processing. In some species, or in specialized cell types, RNA metabolism or DNA replication may be absent. [GOC:go_curators];"Any molecular function by which a gen…	.	ENST00000372782	869	882	AATTATTTATTCA	1	YES	1.24967	0.0188866	1894	502	353	628	1.48695	2.22323e-11	1987	582	517	490	531	460	-0.361298	NA	49	63	57
2a	Muscle both up	ENSG00000278962	AC092645.1	.	.	.	.	.	.	.	.	NO	1.83866	0.00772275	199	23	51	27	1.48755	0.00713582	150	40	27	34	62	27	-0.956906	0.999905	110	325	123
2a	Muscle both up	ENSG00000179954	SSC5D	scavenger receptor cysteine rich family member with 5 domains	The living contents of a cell; the matter contained within (but not including) the plasma membrane, usually taken to exclude large vacuoles and masses of secretory or ingested material. In eukaryotes it includes the nucleus and cytoplasm. [ISBN:0198506732];"Innate immune responses are defense responses mediated by germline encoded components that directly recognize components of potential pathoge…	.	.	.	.	.	.	NO	2.91964	3.47126e-11	5505	314	663	381	1.4876	0.00534467	1792	797	447	300	426	300	-0.845801	0.878709	426	677	622
2a	Muscle both up	ENSG00000141642	ELAC1	.	.	.	.	.	.	.	.	NO	2.19467	1.55507e-08	917	126	152	102	1.48771	1.10589e-05	601	174	172	150	180	102	-0.0527048	0.999905	451	468	276
2a	Muscle both up	ENSG00000023445	BIRC3	baculoviral IAP repeat containing 3	That part of the nuclear content other than the chromosomes or the nucleolus. [GOC:ma, ISBN:0124325653];"A series of molecular signals initiated by the binding of a tumor necrosis factor to a receptor on the surface of a cell, and ending with regulation of a downstream cellular process, e.g. transcription." [GOC:mah, GOC:signaling];"Any process that prevents the activation of an inactive cysteine…	positive regulation of necroptotic process;MALT lymphoma;canonical Wnt signaling pathway involved in negative regulation of apoptotic process	ENST00000615299	124	137	TTATTTATTTACA	2	YES	1.02597	0.0448492	758	167	338	217	1.48806	2.56933e-05	928	222	202	324	227	215	-0.750595	0.999905	241	230	425
2a	Muscle both up	ENSG00000271870	AC024060.1	.	.	.	.	.	.	.	.	NO	2.30642	3.16714e-05	432	59	39	58	1.489	0.000481023	192	55	39	58	44	48	0.00660327	0.999905	170	143	117
2a	Muscle both up	ENSG00000153317	ASAP1	ArfGAP with SH3 domain, ankyrin repeat and PH domain 1	Interacting selectively and non-covalently with phosphatidylinositol-4,5-bisphosphate, a derivative of phosphatidylinositol in which the inositol ring is phosphorylated at the 4' and 5' positions. [GOC:bf, GOC:jl];"An adherens junction which connects a cell to another cell." [GOC:hb];"Interacting selectively and non-covalently with phosphatidylinositol-3,4,5-trisphosphate, a derivative of phospha…	cilium morphogenesis	.	.	.	.	.	NO	1.506	2.44039e-08	7784	1746	1939	1626	1.49203	7.97968e-11	5510	1625	1275	1489	1497	1244	-0.425029	0.999905	6150	10253	4057
2a	Muscle both up	ENSG00000267107	PCAT19	.	.	.	.	.	.	.	.	NO	1.23916	0.0379499	439	73	172	110	1.49522	1.64583e-05	400	93	101	106	136	78	NA	NA	0	0	0
2a	Muscle both up	ENSG00000115841	RMDN2	.	.	.	.	.	.	.	.	NO	4.2045	1.52882e-32	5453	203	159	177	1.4971	8.74742e-06	602	135	190	159	135	148	0.605084	0.999905	1416	989	437
2a	Muscle both up	ENSG00000258590	NBEAP1	.	.	.	.	.	.	.	.	NO	1.98351	0.0476617	113	7	30	9	1.49801	0.0486649	104	19	49	26	14	17	-0.0891105	NA	1	3	5
2a	Muscle both up	ENSG00000213411	RBM22P2	.	.	.	.	.	.	.	.	NO	3.3184	3.90191e-06	245	18	14	7	1.49997	0.0775488	34	12	9	5	7	7	-0.0250572	NA	4	1	5
2a	Muscle both up	ENSG00000267288	AC138150.2	.	.	.	.	.	.	.	.	NO	4.17634	1.62741e-14	509	15	13	19	1.50062	0.00629946	88	18	22	20	23	26	0.0353199	0.999905	97	41	82
2a	Muscle both up	ENSG00000166881	NEMP1	nuclear envelope integral membrane protein 1	The component of a membrane consisting of the gene products and protein complexes having at least some part of their peptide sequence embedded in the hydrophobic region of the membrane. [GOC:dos, GOC:go_curators];"The inner, i.e. lumen-facing, lipid bilayer of the nuclear envelope." [GOC:ma];"Elemental activities, such as catalysis or binding, describing the actions of a gene product at the molec…	.	ENST00000300128	610	623	ACATATTTATTAA	1	YES	1.05923	0.00112532	1599	456	588	450	1.50447	5.79976e-06	1601	482	336	494	429	303	0.266062	0.999905	2969	2588	1337
2a	Muscle both up	ENSG00000134852	CLOCK	clock circadian regulator	Any process that activates or increases the frequency, rate or extent of cellular DNA-templated transcription. [GOC:go_curators, GOC:txnOH];"The formation of a protein dimer, a macromolecular structure consists of two noncovalently associated identical or nonidentical subunits." [ISBN:0198506732];"That part of the nuclear content other than the chromosomes or the nucleolus." [GOC:ma, ISBN:0124325…	histone acetyltransferase activity;circadian regulation of gene expression;regulation of hair cycle by canonical Wnt signaling pathway;DNA damage checkpoint	.	.	.	.	.	NO	1.13603	0.000160613	6615	1858	2318	1690	1.50561	1.43907e-07	8305	1688	2097	2408	2541	1876	0.0488659	0.999905	8135	9028	3899
2a	Muscle both up	ENSG00000138640	FAM13A	family with sequence similarity 13 member A	The part of the cytoplasm that does not contain organelles but which does contain other particulate matter, such as protein complexes. [GOC:hjd, GOC:jl];"Any process that modulates the frequency, rate or extent of small GTPase mediated signal transduction." [GOC:go_curators];"The cellular process in which a signal is conveyed to trigger a change in the activity or state of a cell. Signal transduc…	Idiopathic pulmonary fibrosis	ENST00000512339	744	757	TCTTATTTAAAAC	1	YES	1.20596	0.00117989	5164	1217	1922	1224	1.50571	8.70238e-15	4623	1182	1250	1197	1202	1096	0.355886	0.999905	1855	1410	852
2a	Muscle both up	ENSG00000273015	AC008124.1	.	.	.	.	.	.	.	.	NO	1.3286	9.25762e-05	8286	2145	1942	2230	1.50897	1.34266e-09	9674	2202	2484	2263	3001	2395	-0.0541806	0.999905	1046	1039	668
2a	Muscle both up	ENSG00000270571	AC007681.1	.	.	.	.	.	.	.	.	NO	1.79978	0.0354405	93	20	13	12	1.50959	0.064211	40	9	15	6	8	9	0.184427	NA	24	22	6
2a	Muscle both up	ENSG00000166503	RP11-382A20.3	hepatoma-derived growth factor, related protein 3	Interacting selectively and non-covalently with microtubules, filaments composed of tubulin monomers. [GOC:krc];"That part of the nuclear content other than the chromosomes or the nucleolus." [GOC:ma, ISBN:0124325653];"The function that stimulates a cell to grow or proliferate. Most growth factors have other actions besides the induction of cell growth or proliferation." [ISBN:0815316194];"The pr…	.	.	.	.	.	.	NO	1.28141	2.27207e-05	3290	835	886	892	1.51013	0.000144391	4106	1090	811	1281	1374	661	0.222676	0.999905	4549	3535	2527
2a	Muscle both up	ENSG00000230513	THAP7-AS1	.	.	.	.	.	.	.	.	NO	2.32711	0.00151449	291	18	30	50	1.51326	0.0065217	172	29	43	64	50	27	0.138655	0.999905	221	127	144
2a	Muscle both up	ENSG00000070761	CFAP20	.	.	.	ENST00000262498	113	126	TGTTATTTATACT	1	YES	1.19322	0.000171562	1831	526	565	460	1.51338	5.23336e-09	1974	605	487	513	481	425	0.245221	0.999905	1619	1248	870
2a	Muscle both up	ENSG00000123609	NMI	N-myc and STAT interactor	The synthesis of RNA from a DNA template by RNA polymerase II, originating at an RNA polymerase II promoter. Includes transcription of messenger RNA (mRNA) and certain small nuclear RNAs (snRNAs). [GOC:jl, GOC:txnOH, ISBN:0321000382];"Any process that modulates the frequency, rate or extent of nucleic acid-templated transcription." [GO_REF:0000058, GOC:pr, GOC:TermGenie, GOC:txnOH, GOC:vw];"Any p…	.	.	.	.	.	.	NO	1.15339	0.0169391	703	168	285	159	1.51415	9.32686e-08	748	226	185	196	195	149	0.293925	0.999905	1310	897	687
2a	Muscle both up	ENSG00000159055	MIS18A	MIS18 kinetochore protein A	Any process that modulates the frequency, rate or extent of the covalent transfer of a methyl group to either N-6 of adenine or C-5 or N-4 of cytosine. [GOC:jl];"That part of the nuclear content other than the chromosomes or the nucleolus." [GOC:ma, ISBN:0124325653];"The region of a chromosome that includes the centromeric DNA and associated proteins. In monocentric chromosomes, this region corre…	positive regulation of protein targeting to mitochondrion	.	.	.	.	.	NO	1.08603	0.0144036	405	107	129	130	1.51431	5.25185e-07	429	122	96	112	112	101	0.204327	0.999905	709	657	326
2a	Muscle both up	ENSG00000225975	LINC01534	.	.	.	.	.	.	.	.	NO	1.71781	0.000104286	411	69	92	76	1.51674	7.13211e-05	338	68	78	107	85	85	0.0217655	0.999905	105	97	62
2a	Muscle both up	ENSG00000251576	LINC01267	.	.	.	.	.	.	.	.	NO	3.52557	0.000564052	345	21	1	12	1.51676	0.0737562	38	8	4	12	10	10	NA	NA	0	0	0
2a	Muscle both up	ENSG00000229127	AC007038.1	.	.	.	.	.	.	.	.	NO	2.21932	0.000551355	294	41	25	44	1.51714	0.000794793	127	33	29	28	36	32	-0.216316	0.999905	91	95	79
2a	Muscle both up	ENSG00000182667	NTM	neurotrimin	Interacting selectively and non-covalently with any protein or protein complex (a complex of two or more proteins that may include other nonprotein molecules). [GOC:go_curators];"The component of a membrane consisting of the gene products that are tethered to the membrane only by a covalently attached anchor, such as a lipid group that is embedded in the membrane. Gene products with peptide seque…	.	.	.	.	.	.	NO	2.55924	4.2656e-06	441	28	58	49	1.5182	0.0135923	213	97	38	44	44	37	0.000185313	0.999949	1010	783	807
2a	Muscle both up	ENSG00000151575	TEX9	testis expressed 9	.	.	ENST00000560582	295	308	AAATATTTATTTC	1	YES	1.44845	0.0867058	110	32	16	22	1.51832	0.0105645	113	36	17	38	25	22	0.141809	0.999905	360	360	172
2a	Muscle both up	ENSG00000234684	SDCBP2-AS1	.	.	.	.	.	.	.	.	NO	1.72541	2.94049e-05	697	110	142	148	1.52018	4.57813e-05	475	129	114	116	162	79	-0.06044	0.999905	329	389	172
2a	Muscle both up	ENSG00000251417	AC145285.2	.	.	.	.	.	.	.	.	NO	2.76808	0.000529147	120	10	11	7	1.52214	0.0416782	64	26	16	15	10	9	-0.400284	NA	14	32	19
2a	Muscle both up	ENSG00000081026	MAGI3	membrane associated guanylate kinase, WW and PDZ domain containing 3	The chemical reactions and pathways involving GDP, guanosine 5'-diphosphate. [GOC:ai];"The membrane surrounding a cell that separates the cell from its external environment. It consists of a phospholipid bilayer and associated proteins." [ISBN:0716731363];"An occluding cell-cell junction that is composed of a branching network of sealing strands that completely encircles the apical end of each ce…	.	ENST00000307546	1139	1152	TCTTATTTAAAAA	1	YES	1.45484	1.29936e-05	1355	287	381	289	1.52489	6.55674e-09	1235	360	289	333	331	248	0.117741	0.999905	2536	2783	1075
2a	Muscle both up	ENSG00000228784	LINC00954	.	.	.	.	.	.	.	.	NO	1.92865	0.0123743	133	27	18	15	1.52652	0.0348964	95	37	25	16	27	9	0.725883	0.999905	178	79	45
2a	Muscle both up	ENSG00000111012	CYP27B1	cytochrome P450 family 27 subfamily B member 1	Any process that results in a change in state or activity of a cell or an organism (in terms of movement, secretion, enzyme production, gene expression, etc.) as a result of an interferon-gamma stimulus. Interferon-gamma is also known as type II interferon. [GOC:add, ISBN:0126896631, PMID:15546383];"Interacting selectively and non-covalently with iron (Fe) ions." [GOC:ai];"Any process that stops,…	VITAMIN D HYDROXYLATION-DEFICIENT RICKETS TYPE 1A;positive regulation of bone mineralization;negative regulation of cell growth;G1 to G0 transition;mitochondrial calcium ion homeostasis;Hypocalcemic vitamin D dependent rickets;positive regulation of keratinocyte differentiation	.	.	.	.	.	NO	2.19916	0.0125905	80	8	10	10	1.52721	0.0366443	59	15	12	10	11	21	-0.00984831	NA	20	21	14
2a	Muscle both up	ENSG00000168916	ZNF608	zinc finger protein 608	Interacting selectively and non-covalently with any metal ion. [GOC:ai]	.	.	.	.	.	.	NO	2.09197	0.00393723	3509	353	923	207	1.53016	0.00629591	1919	492	835	396	364	260	1.29248	0.144443	2325	507	641
2a	Muscle both up	ENSG00000159885	ZNF222	zinc finger protein 222	A membrane-bounded organelle of eukaryotic cells in which chromosomes are housed and replicated. In most cells, the nucleus contains all of the cell's chromosomes except the organellar chromosomes, and is the site of RNA synthesis and processing. In some species, or in specialized cell types, RNA metabolism or DNA replication may be absent. [GOC:go_curators];"Interacting selectively and non-coval…	.	.	.	.	.	.	NO	1.02655	0.0296126	336	109	102	104	1.53035	0.00022103	346	85	69	88	76	107	0.385467	0.999905	429	344	155
2a	Muscle both up	ENSG00000261777	AC012184.3	.	.	.	.	.	.	.	.	NO	2.99673	8.95619e-08	330	27	21	24	1.53073	0.00527756	110	34	26	26	34	15	-0.0219229	NA	54	51	35
2a	Muscle both up	ENSG00000226950	DANCR	.	.	.	.	.	.	.	.	NO	1.35658	0.000462489	6506	1786	1382	1658	1.53444	2.38017e-09	7079	1936	1784	1588	1675	1848	0.65757	0.999905	1595	955	561
2a	Muscle both up	ENSG00000112343	TRIM38	tripartite motif containing 38	A protein ubiquitination process in which a polymer of ubiquitin, formed by linkages between lysine residues at position 48 of the ubiquitin monomers, is added to a protein. K48-linked ubiquitination targets the substrate protein for degradation. [GOC:cvs, PMID:15556404];"Catalysis of the joining of two substances, or two groups within a single molecule, with the concomitant hydrolysis of the dip…	positive regulation of I-kappaB kinase/NF-kappaB signaling;signal transducer activity	ENST00000357085	6939	6952	AATAATTTATAAT	1	YES	1.54244	1.93928e-05	3726	750	1070	658	1.53587	1.41288e-09	3014	892	725	654	828	678	0.021297	0.999905	3884	4332	1924
2a	Muscle both up	ENSG00000181163	NPM1	nucleophosmin	Any process that activates or increases the frequency, rate or extent of cellular DNA-templated transcription. [GOC:go_curators, GOC:txnOH];"Any process that results in a change in state or activity of a cell or an organism (in terms of movement, secretion, enzyme production, gene expression, etc.) as a result of a disturbance in organismal or cellular homeostasis, usually, but not necessarily, e…	negative regulation of centrosome duplication;negative regulation of cell proliferation;Lymphomatoid papulosis;Acute myeloblastic leukemia without maturation;ACUTE PROMYELOCYTIC LEUKEMIA;Primary cutaneous anaplastic large cell lymphoma;protein heterodimerization activity;positive regulation of NF-kappaB transcription factor activity;cell aging;Acute myeloblastic leukemia with maturation;centrosom…	.	.	.	.	.	NO	1.11858	4.68522e-05	5907	1637	1956	1700	1.53735	1.2385e-08	7854	1674	1951	1922	2090	2129	0.698017	0.724013	105540	59801	38874
2a	Muscle both up	ENSG00000260400	AL513534.1	.	.	.	.	.	.	.	.	NO	1.51734	0.0197948	369	60	129	53	1.53798	1.20624e-05	389	118	106	92	82	84	0.439252	0.999905	181	105	78
2a	Muscle both up	ENSG00000006634	DBF4	DBF4 zinc finger	The cellular metabolic process in which a cell duplicates one or more molecules of DNA. DNA replication begins when specific sequences, known as origins of replication, are recognized and bound by initiation proteins, and ends when the original DNA molecule has been completely duplicated and the copies topologically separated. The unit of replication usually corresponds to the genome of the cell,…	.	.	.	.	.	.	NO	1.03245	0.058273	270	97	87	67	1.53824	2.10213e-06	344	75	90	94	87	81	0.792013	0.806353	2333	1405	643
2a	Muscle both up	ENSG00000275236	AC009120.6	.	.	.	.	.	.	.	.	NO	4.79027	1.32941e-08	229	6	3	1	1.53874	0.0758633	30	7	5	9	6	7	-0.161074	NA	3	1	12
2a	Muscle both up	ENSG00000145247	OCIAD2	OCIA domain containing 2	A semiautonomous, self replicating organelle that occurs in varying numbers, shapes, and sizes in the cytoplasm of virtually all eukaryotic cells. It is notably the site of tissue respiration. [GOC:giardia, ISBN:0198506732];"A vacuole to which materials ingested by endocytosis are delivered." [ISBN:0198506732, PMID:19696797];"The inner, i.e. lumen-facing, lipid bilayer of the mitochondrial envelo…	.	.	.	.	.	.	NO	1.11555	0.0443681	490	184	139	104	1.53895	1.50486e-05	477	150	105	99	142	97	-0.380646	0.999905	327	619	190
2a	Muscle both up	ENSG00000115274	INO80B	INO80 complex subunit B	Dynamic structural changes to eukaryotic chromatin occurring throughout the cell division cycle. These changes range from the local changes necessary for transcriptional regulation to global changes necessary for chromosome segregation. [GOC:jid, GOC:vw, PMID:12697820];"A multisubunit protein complex that contains the Ino80p ATPase; exhibits chromatin remodeling activity and 3' to 5' DNA helicase…	.	.	.	.	.	.	NO	3.18835	6.13195e-10	438	23	29	33	1.53895	0.000852857	126	27	31	36	30	30	-0.0751648	NA	27	25	20
2a	Muscle both up	ENSG00000073584	SMARCE1	SWI/SNF related, matrix associated, actin dependent regulator of chromatin, subfamily e, member 1	A chromosome that encodes the nuclear genome and is found in the nucleus of a eukaryotic cell during the cell cycle phases when the nucleus is intact. [GOC:dph, GOC:mah];"That part of the nuclear content other than the chromosomes or the nucleolus." [GOC:ma, ISBN:0124325653];"Catalysis of the transfer of an acetyl group to a nitrogen atom on the acceptor molecule." [GOC:ai];"A SWI/SNF-type comple…	COFFIN-SIRIS SYNDROME;Coffin Siris;MENINGIOMA FAMILIAL SUSCEPTIBILITY TO;COFFIN-SIRIS SYNDROME 5;Familial multiple meningioma	.	.	.	.	.	NO	1.11975	0.000117603	5492	1456	1797	1657	1.53936	3.53623e-14	6543	1602	1666	1601	1691	1619	0.273914	0.999905	6502	5732	2830
2a	Muscle both up	ENSG00000267546	AC015802.4	.	.	.	.	.	.	.	.	NO	2.10869	0.00931904	144	21	11	23	1.54002	0.00783972	83	19	27	22	17	15	0.0664533	NA	42	31	24
2a	Muscle both up	ENSG00000260686	AC008669.1	.	.	.	.	.	.	.	.	NO	1.42933	0.0156513	199	42	43	52	1.54063	0.00255165	163	34	38	60	34	32	-0.176717	0.999905	110	113	89
2a	Muscle both up	ENSG00000171533	MAP6	microtubule associated protein 6	Interacting selectively and non-covalently with microtubules, filaments composed of tubulin monomers. [GOC:krc];"Any process in which a lysosome is transported to, and/or maintained in, a specific location." [GOC:mah];"The directed movement of substances (such as macromolecules, small molecules, ions) or cellular components (such as complexes and organelles) into, out of or within a cell, or betw…	lysosome localization;dendrite morphogenesis	ENST00000304771	70	83	ACATATTTAATCT	1	YES	1.37818	0.0210108	337	51	112	82	1.54122	0.0103391	377	151	92	53	111	50	-0.240033	0.999905	276	302	246
2a	Muscle both up	ENSG00000106483	SFRP4	secreted frizzled related protein 4	The external part of the cell wall and/or plasma membrane. [GOC:jl, GOC:mtg_sensu, GOC:sm];"Any process that stops, prevents or reduces the rate or extent of cell proliferation." [GOC:go_curators];"Any process that stops, prevents, or reduces the frequency, rate or extent of the activity of a transcription factor, any factor involved in the initiation or regulation of transcription." [GOC:jl];"Th…	negative regulation of cell proliferation;negative regulation of canonical Wnt signaling pathway;PYLE DISEASE;positive regulation of apoptotic process	.	.	.	.	.	NO	2.31213	0.000732553	4448	212	918	472	1.5425	0.00465136	2971	1235	599	568	449	718	-1.28612	0.358243	44	111	140
2a	Muscle both up	ENSG00000197768	STPG3	sperm-tail PG-rich repeat containing 3	.	.	.	.	.	.	.	NO	4.41824	1.13356e-07	229	1	7	6	1.54297	0.0785227	33	5	8	10	5	9	0	NA	0	0	0
2a	Muscle both up	ENSG00000147601	TERF1	telomeric repeat binding factor 1	Any process that stops, prevents or reduces the frequency, rate or extent of establishment of RNA localization to telomere. [GO_REF:0000058, GOC:BHF, GOC:BHF_telomere, GOC:rph, GOC:TermGenie, PMID:26586433];"A process in which telomeres are protected from degradation and fusion, thereby ensuring chromosome stability by protecting the ends from both degradation and from being recognized as damaged…	positive regulation of protein homodimerization activity;positive regulation of telosome assembly;negative regulation of establishment of RNA localization to telomere;positive regulation of telomere maintenance via telomere lengthening;negative regulation of establishment of protein localization to telomere	.	.	.	.	.	NO	1.21686	0.000200063	1961	551	536	538	1.54364	2.6005e-13	1949	491	512	509	510	414	0.0446834	0.999905	2039	1856	1250
2a	Muscle both up	ENSG00000198547	C20orf203	.	.	.	.	.	.	.	.	NO	3.24927	2.82858e-05	142	8	9	6	1.5452	0.0668075	56	18	7	22	10	7	-0.112742	NA	1	5	3
2a	Muscle both up	ENSG00000231050	AL109917.1	.	.	.	.	.	.	.	.	NO	2.1793	0.00183113	283	19	41	49	1.54625	0.00348446	170	59	42	34	49	23	-0.0522062	NA	11	10	10
2a	Muscle both up	ENSG00000272341	AL137003.2	.	.	.	.	.	.	.	.	NO	2.62756	2.44564e-07	1165	152	111	77	1.54629	2.44905e-05	468	114	153	92	114	103	0.0212811	0.999905	410	352	251
2a	Muscle both up	ENSG00000267009	AC007780.1	.	.	.	.	.	.	.	.	NO	1.97019	0.0598281	55	9	5	7	1.54685	0.0552389	36	8	8	9	6	10	-0.267687	NA	5	18	5
2a	Muscle both up	ENSG00000161040	FBXL13	F-box and leucine rich repeat protein 13	.	.	.	.	.	.	.	NO	1.53668	0.0828844	70	12	18	12	1.54691	0.0193708	54	12	15	11	16	10	-0.169808	NA	58	79	36
2a	Muscle both up	ENSG00000206530	CFAP44	cilia and flagella associated protein 44	A prolongation or process extending from a cell, e.g. a flagellum or axon. [GOC:jl, http://www.cogsci.princeton.edu/~wn/]	.	.	.	.	.	.	NO	1.50356	0.000575328	752	180	145	175	1.54839	6.33442e-07	589	140	148	165	127	145	-0.320328	0.999905	119	124	130
2a	Muscle both up	ENSG00000261188	Z95115.1	.	.	.	.	.	.	.	.	NO	1.55053	0.000180119	527	97	133	114	1.54943	7.56095e-08	688	169	198	176	155	152	0.336077	0.999905	199	137	89
2a	Muscle both up	ENSG00000120875	DUSP4	dual specificity phosphatase 4	That part of the nuclear content other than the chromosomes or the nucleolus. [GOC:ma, ISBN:0124325653];"The removal of phosphoric residues from peptidyl-O-phospho-L-threonine to form peptidyl-threonine." [GOC:bf];"Catalysis of the reactions: protein threonine phosphate + H2O = protein threonine + phosphate; and protein tyrosine phosphate + H2O = protein tyrosine + phosphate." [GOC:mah];"Catalysi…	negative regulation of ERK1 and ERK2 cascade	ENST00000240100	3907	3920	TTTTATTTATTGC	1	YES	1.49177	0.00104672	457	81	124	105	1.5501	0.0151646	688	106	92	271	129	206	0.432632	0.999905	866	289	597
2a	Muscle both up	ENSG00000154920	EME1	essential meiotic structure-specific endonuclease 1	A condensed form of chromatin, occurring in the nucleus during interphase, that stains strongly with basophilic dyes. The DNA of heterochromatin is typically replicated at a later stage in the cell-division cycle than euchromatin. [ISBN:0198506732];"Any molecular function by which a gene product interacts selectively and non-covalently with DNA (deoxyribonucleic acid)." [GOC:dph, GOC:jl, GOC:tb, …	response to intra-S DNA damage checkpoint signaling	ENST00000338165	309	322	ACTTATTTAATAA	1	YES	1.67575	0.0204883	141	18	29	32	1.5505	0.0013645	132	30	27	30	33	39	0.310878	0.999905	402	317	175
2a	Muscle both up	ENSG00000102003	SYP	synaptophysin	A process that modulates long-term neuronal synaptic plasticity, the ability of neuronal synapses to change long-term as circumstances require. Long-term neuronal synaptic plasticity generally involves increase or decrease in actual synapse numbers. [GOC:jid, http://www.mercksource.com, PMID:11891290];"Interacting selectively and non-covalently with an identical protein or proteins." [GOC:jl];"In…	mental retardation X-linked SYP-related (MRXSYP);MENTAL RETARDATION X-LINKED 96;X-linked non-syndromic intellectual disability	.	.	.	.	.	NO	2.20567	3.38695e-07	468	59	70	61	1.55093	0.000143698	336	114	75	66	77	78	-0.03382	NA	67	33	61
2a	Muscle both up	ENSG00000111087	GLI1	GLI family zinc finger 1	The bundle of microtubules and associated proteins that forms the core of cilia (also called flagella) in eukaryotic cells and is responsible for their movements. [GOC:bf, GOC:cilia, ISBN:0198547684];"Any process that activates or increases the frequency, rate or extent of cellular DNA-templated transcription." [GOC:go_curators, GOC:txnOH];"That part of the nuclear content other than the chromoso…	negative regulation of canonical Wnt signaling pathway;positive regulation of cell proliferation	.	.	.	.	.	NO	1.71193	0.00304933	312	40	65	71	1.55095	0.0292432	562	133	67	179	63	200	0.806839	NA	65	21	12
2a	Muscle both up	ENSG00000177853	ZNF518A	zinc finger protein 518A	A membrane-bounded organelle of eukaryotic cells in which chromosomes are housed and replicated. In most cells, the nucleus contains all of the cell's chromosomes except the organellar chromosomes, and is the site of RNA synthesis and processing. In some species, or in specialized cell types, RNA metabolism or DNA replication may be absent. [GOC:go_curators];"Interacting selectively and non-coval…	.	.	.	.	.	.	NO	1.48421	0.000398157	4086	1045	750	957	1.55165	2.20262e-09	4120	1133	1099	988	1157	748	0.0559626	0.999905	3539	3827	1733
2a	Muscle both up	ENSG00000270589	AL158163.1	.	.	.	.	.	.	.	.	NO	2.49533	0.000536286	165	14	24	12	1.55377	0.016191	86	18	29	24	12	18	-0.278439	NA	14	13	24
2a	Muscle both up	ENSG00000273117	AC144652.1	.	.	.	.	.	.	.	.	NO	1.74759	0.00641835	254	28	63	48	1.55474	0.00535105	280	46	76	76	43	89	0.433596	0.999905	199	168	47
2a	Muscle both up	ENSG00000164116	GUCY1A3	guanylate cyclase 1 soluble subunit alpha	Combining with an extracellular or intracellular messenger to initiate a change in cell activity. [GOC:ceb, ISBN:0198506732];"Complex that possesses guanylate cyclase activity and is not bound to a membrane." [GOC:mah];"Any process that results in a change in state or activity of a cell or an organism (in terms of movement, secretion, enzyme production, gene expression, etc.) as a result of nitri…	Moyamoya disease with early-onset achalasia;Moyamoya disease 6 with achalasia	.	.	.	.	.	NO	1.12607	0.0156095	2302	615	957	477	1.55627	0.0011312	2477	862	466	418	849	424	1.53746	NA	212	6	27
2a	Muscle both up	ENSG00000237499	AL357060.2	.	.	.	.	.	.	.	.	NO	1.69858	0.001279	297	62	65	44	1.55781	0.0138513	349	55	43	139	105	70	0.192731	NA	22	18	11
2a	Muscle both up	ENSG00000182636	NDN	necdin, MAGE family member	The process of gaseous exchange between an organism and its environment. In plants, microorganisms, and many small animals, air or water makes direct contact with the organism's cells or tissue fluids, and the processes of diffusion supply the organism with dioxygen (O2) and remove carbon dioxide (CO2). In larger animals the efficiency of gaseous exchange is improved by specialized respiratory or…	Prader-Willi syndrome due to maternal uniparental disomy of chromosome 15;Prader-Willi syndrome due to imprinting mutation;Prader-Willi syndrome due to paternal deletion of 15q11q13 type 2;PRADER-WILLI SYNDROME;Prader-Willi syndrome due to paternal deletion of 15q11q13 type 1	.	.	.	.	.	NO	1.60017	2.0435e-07	3068	623	775	562	1.55948	0.00288509	5142	1372	576	1566	1675	999	0.0209289	0.999905	3002	3176	1631
2a	Muscle both up	ENSG00000124602	UNC5CL	unc-5 family C-terminal like	The component of a membrane consisting of the gene products and protein complexes having at least some part of their peptide sequence embedded in the hydrophobic region of the membrane. [GOC:dos, GOC:go_curators];"The cellular process in which a signal is conveyed to trigger a change in the activity or state of a cell. Signal transduction begins with reception of a signal (e.g. a ligand binding t…	.	.	.	.	.	.	NO	1.43501	0.00626455	282	54	85	59	1.55952	0.00269329	191	46	26	60	48	48	-0.074978	NA	10	15	8
2a	Muscle both up	ENSG00000106443	PHF14	PHD finger protein 14	The process whose specific outcome is the progression of the alveolus over time, from its formation to the mature structure. The alveolus is a sac for holding air in the lungs; formed by the terminal dilation of air passageways. [GOC:mtg_lung, PMID:9751757];"Any process that stops, prevents or reduces the frequency, rate or extent of platelet-derived growth factor receptor-alpha signaling pathway…	.	.	.	.	.	.	NO	1.06432	0.000970578	2182	646	676	694	1.56001	5.07977e-12	2755	709	746	642	757	553	0.0946791	0.999905	3818	3028	2459
2a	Muscle both up	ENSG00000260563	AC132872.1	.	.	.	.	.	.	.	.	NO	2.68977	5.54645e-12	1845	156	165	210	1.56021	3.82389e-06	958	186	205	254	262	259	0.31295	NA	47	28	18
2a	Muscle both up	ENSG00000169136	ATF5	activating transcription factor 5;microRNA 4751	Any process that activates or increases the frequency, rate or extent of cellular DNA-templated transcription. [GOC:go_curators, GOC:txnOH];"That part of the nuclear content other than the chromosomes or the nucleolus." [GOC:ma, ISBN:0124325653];"A protein complex that is capable of associating with DNA by direct binding, or via other DNA-binding proteins or complexes, and regulating transcriptio…	fat cell differentiation;RNA polymerase II regulatory region sequence-specific DNA binding;canonical Wnt signaling pathway involved in negative regulation of apoptotic process	.	.	.	.	.	NO	1.64118	1.76373e-05	4723	749	1008	1131	1.5603	3.25527e-07	4963	948	1180	1195	1466	1280	-0.951125	0.721706	638	838	1270
2a	Muscle both up	ENSG00000180425	C11orf71	chromosome 11 open reading frame 71	.	.	.	.	.	.	.	NO	1.8284	8.01017e-10	2987	516	552	547	1.56341	3.27441e-08	2543	676	734	513	606	583	-0.124343	0.999905	187	260	94
2a	Muscle both up	ENSG00000176732	PFN4	profilin family member 4	The selective interaction of actin monomers with specific molecules that inhibit their polymerization by preventing their access to other monomers. [GOC:go_curators];"Interacting selectively and non-covalently with a lipid." [GOC:ai];"The region of a cell that lies just beneath the plasma membrane and often, but not always, contains a network of actin filaments and associated proteins." [GOC:mah,…	.	.	.	.	.	.	NO	1.93681	0.0117761	116	16	15	21	1.56451	0.00214492	97	25	19	24	27	21	0.105932	NA	71	68	34
2a	Muscle both up	ENSG00000131013	PPIL4	peptidylprolyl isomerase like 4	All of the contents of a cell excluding the plasma membrane and nucleus, but including other subcellular structures. [ISBN:0198547684];"The process of assisting in the covalent and noncovalent assembly of single chain polypeptides or multisubunit complexes into the correct tertiary structure." [GOC:go_curators, GOC:rb];"That part of the nuclear content other than the chromosomes or the nucleolus.…	.	.	.	.	.	.	NO	1.11665	0.000321198	2295	655	700	692	1.56761	1.90374e-12	2648	604	647	711	727	564	0.248734	0.999905	5171	4320	2535
2a	Muscle both up	ENSG00000154263	ABCA10	ATP binding cassette subfamily A member 10	The component of a membrane consisting of the gene products and protein complexes having at least some part of their peptide sequence embedded in the hydrophobic region of the membrane. [GOC:dos, GOC:go_curators];"The process in which a solute is transported across a lipid bilayer, from one side of a membrane to the other" [GOC:dph, GOC:jid];"Catalysis of the reaction: ATP + H2O = ADP + phosphate…	.	ENST00000269081	395	408	TCTAATTTAATGT	1	YES	1.86007	9.36258e-07	5747	1052	847	1082	1.56775	2.17538e-05	4280	1192	827	1367	857	932	-0.529144	0.999905	345	364	433
2a	Muscle both up	ENSG00000196693	ZNF33B	zinc finger protein 33B	A membrane-bounded organelle of eukaryotic cells in which chromosomes are housed and replicated. In most cells, the nucleus contains all of the cell's chromosomes except the organellar chromosomes, and is the site of RNA synthesis and processing. In some species, or in specialized cell types, RNA metabolism or DNA replication may be absent. [GOC:go_curators];"Interacting selectively and non-coval…	.	ENST00000359467	417	430	AATAATTTATAGA	1	YES	1.69045	0.00404499	3121	629	350	765	1.56785	8.59779e-05	2329	359	540	700	622	583	0.638499	0.999905	2777	1865	882
2a	Muscle both up	ENSG00000259891	AC107375.1	.	.	.	.	.	.	.	.	NO	1.84964	0.000300243	1080	147	157	248	1.56815	1.56811e-06	793	151	226	179	213	194	-0.455398	0.999905	44	39	83
2a	Muscle both up	ENSG00000196440	ARMCX4	armadillo repeat containing, X-linked 4	The component of a membrane consisting of the gene products and protein complexes having at least some part of their peptide sequence embedded in the hydrophobic region of the membrane. [GOC:dos, GOC:go_curators]	.	ENST00000433011	3159	3172	GTTAATTTATTTT	1	YES	1.73447	1.84645e-05	6393	1140	1025	1448	1.57259	8.95371e-05	3725	665	662	1019	1191	942	-0.352109	0.999905	874	1214	670
2a	Muscle both up	ENSG00000231443	AC124944.2	.	.	.	.	.	.	.	.	NO	3.13957	9.78513e-06	192	10	10	15	1.57373	0.0284736	53	10	14	17	13	7	0.0178563	NA	2	1	1
2a	Muscle both up	ENSG00000150048	CLEC1A	C-type lectin domain family 1 member A	The living contents of a cell; the matter contained within (but not including) the plasma membrane, usually taken to exclude large vacuoles and masses of secretory or ingested material. In eukaryotes it includes the nucleus and cytoplasm. [ISBN:0198506732];"Reactions, triggered in response to the presence of a foreign body or the occurrence of an injury, which result in restriction of damage to t…	.	.	.	.	.	.	NO	1.39142	0.00739684	647	164	205	101	1.57552	4.03075e-05	473	156	118	103	116	79	0.40109	NA	40	23	2
2a	Muscle both up	ENSG00000174175	SELP	selectin P	Interacting selectively and non-covalently with any protein or protein complex (a complex of two or more proteins that may include other nonprotein molecules), in the presence of calcium. [GOC:jid, PMID:10485905];"The movement of a leukocyte within or between different tissues and organs of the body." [GOC:add, ISBN:0781735149, PMID:14680625, PMID:14708592, PMID:7507411, PMID:8600538];"Any proces…	IgE RESPONSIVENESS ATOPIC;positive regulation of integrin activation;lipopolysaccharide binding	.	.	.	.	.	NO	1.52684	0.0326382	479	95	165	48	1.5762	0.00613621	259	95	69	41	70	32	0	NA	0	0	0
2a	Muscle both up	ENSG00000277149	TYW1B	.	.	.	.	.	.	.	.	NO	1.67513	0.00117079	345	79	64	58	1.57841	0.000445024	286	64	90	78	48	60	1.26518	0.370789	477	138	102
2a	Muscle both up	ENSG00000100644	HIF1A	hypoxia inducible factor 1 alpha subunit	The process whose specific outcome is the progression of a blood vessel over time, from its formation to the mature structure. The blood vessel is the vasculature carrying blood. [GOC:hjd, UBERON:0001981];"Any process that results in a change in state or activity of a cell (in terms of movement, secretion, enzyme production, gene expression, etc.) as a result of an interleukin-1 stimulus." [GOC:m…	negative regulation of transforming growth factor beta2 production;DNA damage response signal transduction by p53 class mediator;positive regulation of gene expression;positive regulation of transcription DNA-templated;positive regulation of receptor biosynthetic process;positive regulation of vascular endothelial growth factor production;positive regulation of angiogenesis;positive regulation of…	ENST00000337138	302	315	TTATTTATTTATT	2	YES	1.05375	0.00413592	4041	1129	1639	1032	1.57924	6.6208e-11	4206	1155	974	934	1211	855	-0.154004	0.999905	34878	41563	22576
2a	Muscle both up	ENSG00000182771	GRID1	glutamate ionotropic receptor delta type subunit 1	The component of a membrane consisting of the gene products and protein complexes having at least some part of their peptide sequence embedded in the hydrophobic region of the membrane. [GOC:dos, GOC:go_curators];"Enables the transmembrane transfer of an ion by a channel that opens when extracellular glutamate has been bound by the channel complex or one of its constituent parts." [GOC:mtg_transp…	.	.	.	.	.	.	NO	1.68164	0.000652151	326	57	80	55	1.57996	0.000825525	241	65	64	50	78	32	0.0498023	0.999905	246	240	93
2a	Muscle both up	ENSG00000148737	TCF7L2	transcription factor 7 like 2	Any process that results in a change in state or activity of a cell or an organism (in terms of movement, secretion, enzyme production, gene expression, etc.) as a result of a glucose stimulus. [GOC:jl];"Any process that stops, prevents, or reduces the frequency, rate or extent of the activity of a transcription factor, any factor involved in the initiation or regulation of transcription." [GOC:j…	negative regulation of cell cycle arrest;negative regulation of transcription DNA-templated;maintenance of DNA repeat elements;DIABETES MELLITUS NONINSULIN-DEPENDENT;positive regulation of insulin secretion;positive regulation of protein export from nucleus;positive regulation of heparan sulfate proteoglycan biosynthetic process;negative regulation of canonical Wnt signaling pathway;positive regu…	.	.	.	.	.	NO	1.21415	0.000496201	2951	657	999	815	1.58008	8.30578e-09	2878	804	760	639	786	516	-0.677584	0.999905	951	1393	1130
2a	Muscle both up	ENSG00000212694	LINC01089	.	.	.	.	.	.	.	.	NO	3.08243	6.82213e-14	10978	782	625	950	1.58111	3.29345e-05	3968	609	1134	1000	1142	876	-0.294331	0.999905	409	524	314
2a	Muscle both up	ENSG00000225342	AC079630.1	.	.	.	.	.	.	.	.	NO	1.95881	0.000166185	297	38	57	47	1.58314	0.00126684	274	41	54	88	81	60	0.134372	NA	50	42	19
2a	Muscle both up	ENSG00000198416	ZNF658B	.	.	.	.	.	.	.	.	NO	1.42469	0.0239685	168	43	43	30	1.5836	0.0181238	174	65	34	55	28	19	0.260813	0.999905	109	73	55
2a	Muscle both up	ENSG00000186806	VSIG10L	V-set and immunoglobulin domain containing 10 like	The component of a membrane consisting of the gene products and protein complexes having at least some part of their peptide sequence embedded in the hydrophobic region of the membrane. [GOC:dos, GOC:go_curators]	.	.	.	.	.	.	NO	1.95279	0.0047497	152	27	20	22	1.58462	0.0247518	89	33	27	14	17	11	0.159661	0.999905	99	94	43
2a	Muscle both up	ENSG00000196526	AFAP1	actin filament associated protein 1	All of the contents of a cell excluding the plasma membrane and nucleus, but including other subcellular structures. [ISBN:0198547684];"Any process that modulates the frequency, rate or extent of the formation, arrangement of constituent parts, or disassembly of cytoskeletal structures." [GOC:ai];"Any process that modulates the frequency, rate or extent of signal transduction." [GOC:sm];"Interact…	.	ENST00000358461	2611	2624	TTTAATTTATATC	1	YES	1.18734	0.0115894	1540	294	589	425	1.58531	0.000124254	1457	340	234	426	480	267	-0.159104	0.999905	10104	8195	9020
2a	Muscle both up	ENSG00000179528	LBX2	ladybird homeobox 2	A membrane-bounded organelle of eukaryotic cells in which chromosomes are housed and replicated. In most cells, the nucleus contains all of the cell's chromosomes except the organellar chromosomes, and is the site of RNA synthesis and processing. In some species, or in specialized cell types, RNA metabolism or DNA replication may be absent. [GOC:go_curators];"Any molecular function by which a gen…	.	.	.	.	.	.	NO	2.82546	0.0061041	74	3	8	3	1.58572	0.0965819	29	8	3	4	9	7	0.224823	0.999905	285	299	94
2a	Muscle both up	ENSG00000203865	ATP1A1-AS1	.	.	.	.	.	.	.	.	NO	2.25182	0.000610697	232	22	25	38	1.58577	0.00350964	149	53	33	38	28	23	0.0119466	0.999905	154	146	86
2a	Muscle both up	ENSG00000198794	SCAMP5	.	.	.	.	.	.	.	.	NO	3.03243	9.87614e-05	431	25	50	10	1.58587	0.0451296	250	40	125	29	60	28	0.630929	0.999905	388	87	199
2a	Muscle both up	ENSG00000279330	AJ003147.3	.	.	.	.	.	.	.	.	NO	2.56171	0.000508898	154	12	21	11	1.58785	0.0268369	44	9	10	11	12	8	-0.673745	NA	24	34	59
2a	Muscle both up	ENSG00000140022	STON2	stonin 2	A small, dense body one or more of which are present in the nucleus of eukaryotic cells. It is rich in RNA and protein, is not bounded by a limiting membrane, and is not seen during mitosis. Its prime function is the transcription of the nucleolar DNA into 45S ribosomal-precursor RNA, the processing of this RNA into 5.8S, 18S, and 28S components of ribosomal RNA, and the association of these comp…	.	.	.	.	.	.	NO	2.27495	4.52586e-08	4091	637	571	376	1.589	8.16659e-05	2561	787	395	533	741	593	0.809218	0.999905	2053	579	791
2a	Muscle both up	ENSG00000111249	CUX2	cut like homeobox 2	The cellular synthesis of RNA on a template of DNA. [GOC:jl, GOC:txnOH];"Any process that increases the frequency, rate or extent of gene expression. Gene expression is the process in which a gene's coding sequence is converted into a mature gene product or products (proteins or RNA). This includes the production of an RNA transcript as well as any processing to produce a mature RNA product or an…	cell surface pattern recognition receptor signaling pathway	ENST00000261726	309	322	AAATATTTATAGA	1	YES	2.12599	0.0633325	225	41	28	2	1.59085	0.0200615	131	43	34	38	13	21	0	NA	0	0	0
2a	Muscle both up	ENSG00000115339	GALNT3	polypeptide N-acetylgalactosaminyltransferase 3	Interacting selectively and non-covalently with calcium ions (Ca2+). [GOC:ai];"Interacting selectively and non-covalently with manganese (Mn) ions." [GOC:ai];"Cytoplasm situated near, or occurring around, the nucleus." [GOC:jid];"A lipid bilayer along with all the proteins and protein complexes embedded in it an attached to it." [GOC:dos, GOC:mah, ISBN:0815316194];"The glycosylation of protein vi…	Familial hyperphosphatemic tumoral calcinosis/Hyperphosphatemic hyperostosis syndrome	ENST00000392701	124	137	TCTTATTTATATC	1	YES	2.56507	0.00171239	166	7	17	21	1.59086	0.0145797	68	19	9	18	18	14	-0.320398	NA	11	38	12
2a	Muscle both up	ENSG00000178502	KLHL11	kelch like family member 11	.	.	ENST00000319121	63	76	TGTTATTTAAAAA	1	YES	1.99769	2.05722e-05	2071	341	238	375	1.59218	9.35916e-08	1208	226	311	293	332	285	0.295066	0.999905	1446	1204	645
2a	Muscle both up	ENSG00000122861	PLAU	plasminogen activator, urokinase	The external part of the cell wall and/or plasma membrane. [GOC:jl, GOC:mtg_sensu, GOC:sm];"The cellular process in which a signal is conveyed to trigger a change in the activity or state of a cell. Signal transduction begins with reception of a signal (e.g. a ligand binding to a receptor or receptor activation by a stimulus such as light), or for signal transduction in the absence of ligand, sig…	ALZHEIMER DISEASE;QUEBEC PLATELET DISORDER	ENST00000446342	870	883	TTTTATTTATATT	1	YES	1.46484	5.60998e-07	2570	591	662	549	1.59327	1.1307e-10	2016	480	445	470	604	432	0.435924	0.999905	2977	1792	1534
2a	Muscle both up	ENSG00000263063	AC024361.2	.	.	.	.	.	.	.	.	NO	1.94747	0.0836898	43	7	5	4	1.59361	0.0852181	36	7	5	10	4	12	0.0253357	NA	3	2	2
2a	Muscle both up	ENSG00000255458	AC108471.2	.	.	.	.	.	.	.	.	NO	2.35016	0.00557389	170	8	31	16	1.5939	0.00441259	86	25	16	23	20	16	-0.267092	NA	29	45	30
2a	Muscle both up	ENSG00000120256	LRP11	LDL receptor related protein 11	Any process that results in a change in state or activity of a cell or an organism (in terms of movement, secretion, enzyme production, gene expression, etc.) as a result of a heat stimulus, a temperature stimulus above the optimal temperature for that organism. [GOC:lr];"The component of a membrane consisting of the gene products and protein complexes having at least some part of their peptide s…	phosphoprotein binding	ENST00000239367	41	54	TATAATTTATACA	1	YES	1.25023	0.00340778	1343	261	454	375	1.59394	1.43564e-08	1566	336	428	417	343	350	0.17535	0.999905	7178	6515	3655
2a	Muscle both up	ENSG00000137821	LRRC49	leucine rich repeat containing 49	All of the contents of a cell excluding the plasma membrane and nucleus, but including other subcellular structures. [ISBN:0198547684];"Any of the long, generally straight, hollow tubes of internal diameter 12-15 nm and external diameter 24 nm found in a wide variety of eukaryotic cells; each consists (usually) of 13 protofilaments of polymeric tubulin, staggered in such a manner that the tubulin…	.	ENST00000544974	499	512	TCATATTTATTGT	1	YES	1.10258	0.0210188	331	105	107	83	1.59456	0.00229325	377	119	68	96	53	100	0.263748	0.999905	1006	707	559
2a	Muscle both up	ENSG00000235374	SSR4P1	.	.	.	.	.	.	.	.	NO	1.39243	0.000436946	525	122	136	125	1.59468	0.0053351	575	94	80	150	239	109	-0.167426	0.999905	164	147	142
2a	Muscle both up	ENSG00000156711	MAPK13	mitogen-activated protein kinase 13	The cellular synthesis of RNA on a template of DNA. [GOC:jl, GOC:txnOH];"Any process that results in a change in state or activity of a cell or an organism (in terms of movement, secretion, enzyme production, gene expression, etc.) as a result of a disturbance in organismal or cellular homeostasis, usually, but not necessarily, exogenous (e.g. temperature, humidity, ionizing radiation)." [GOC:mah…	positive regulation of interleukin-6 production	ENST00000373766	5023	5036	TTATATTTATATA	1	YES	1.47276	0.00020528	597	118	161	134	1.59543	0.000493485	540	95	183	153	117	89	-0.0874372	0.999905	239	267	163
2a	Muscle both up	ENSG00000271533	Z83843.1	.	.	.	.	.	.	.	.	NO	1.90893	0.000270553	2459	478	266	446	1.5959	5.31217e-07	1813	459	521	330	504	358	-0.754278	0.933181	795	1296	956
2a	Muscle both up	ENSG00000153551	CMTM7	.	.	.	.	.	.	.	.	NO	2.87337	9.41386e-07	946	56	127	48	1.59607	0.00685925	330	59	36	108	97	80	0.156613	0.999905	314	203	221
2a	Muscle both up	ENSG00000215859	PDZK1P1	.	.	.	.	.	.	.	.	NO	2.13382	0.00205742	140	16	22	18	1.59653	0.0065875	128	33	17	41	25	31	NA	NA	0	0	0
2a	Muscle both up	ENSG00000283236	AC074141.1	.	.	.	.	.	.	.	.	NO	2.5254	1.17676e-09	943	112	90	101	1.59931	0.000898465	436	116	152	80	73	88	-0.199914	NA	70	74	59
2a	Muscle both up	ENSG00000172748	ZNF596	.	.	.	ENST00000320552	86	99	CTTTATTTATATT	1	YES	1.7152	3.59576e-06	1004	180	192	210	1.59945	6.23093e-07	968	223	225	246	195	256	0.274053	0.999905	799	695	338
2a	Muscle both up	ENSG00000112852	PCDHB2	protocadherin beta 2	The component of a membrane consisting of the gene products and protein complexes having at least some part of their peptide sequence embedded in the hydrophobic region of the membrane. [GOC:dos, GOC:go_curators];"Interacting selectively and non-covalently with calcium ions (Ca2+)." [GOC:ai];"The attachment of a cell, either to another cell or to an underlying substrate such as the extracellular …	.	.	.	.	.	.	NO	1.51355	0.0552577	161	42	42	17	1.59987	0.000334013	141	40	33	29	37	27	-0.0589218	0.999905	190	200	123
2a	Muscle both up	ENSG00000108950	FAM20A	family with sequence similarity 20 member A	The irregular network of unit membranes, visible only by electron microscopy, that occurs in the cytoplasm of many eukaryotic cells. The membranes form a complex meshwork of tubular channels, which are often expanded into slitlike cavities called cisternae. The ER takes two forms, rough (or granular), with ribosomes adhering to the outer surface, and smooth (with no ribosomes attached). [ISBN:019…	Amelogenesis imperfecta-nephrocalcinosis syndrome;Amelogenesis imperfecta-gingival hyperplasia syndrome;biomineral tissue development;AMELOGENESIS IMPERFECTA TYPE IG;Amelogenesis imperfecta and gingival fibromatosis syndrome;enamel mineralization;mitochondrial calcium ion homeostasis;Primary tooth development (time to first tooth eruption)	.	.	.	.	.	NO	1.39435	0.01083	903	163	337	159	1.60003	1.69163e-06	919	221	174	282	227	189	-1.11633	0.358243	1203	1657	2444
2a	Muscle both up	ENSG00000137434	C6orf52	chromosome 6 open reading frame 52	.	.	.	.	.	.	.	NO	2.59374	0.00212952	112	13	9	7	1.60135	0.0310035	54	18	12	9	8	13	-0.122775	NA	26	32	19
2a	Muscle both up	ENSG00000111877	MCM9	minichromosome maintenance 9 homologous recombination repair factor	The cellular metabolic process in which a cell duplicates one or more molecules of DNA. DNA replication begins when specific sequences, known as origins of replication, are recognized and bound by initiation proteins, and ends when the original DNA molecule has been completely duplicated and the copies topologically separated. The unit of replication usually corresponds to the genome of the cell,…	OVARIAN DYSGENESIS 4;46XX ovarian dysgenesis-short stature syndrome	.	.	.	.	.	NO	1.47359	1.11126e-05	1387	275	372	318	1.60185	1.45882e-08	1189	235	283	286	348	267	0.308413	0.999905	1279	1006	588
2a	Muscle both up	ENSG00000110881	ASIC1	acid sensing ion channel subunit 1	The external part of the cell wall and/or plasma membrane. [GOC:jl, GOC:mtg_sensu, GOC:sm];"A process in which a calcium ion is transported from one side of a membrane to the other by means of some agent such as a transporter or pore." [GOC:mah];"The directed movement of cations, atoms or small molecules with a net positive charge, into, out of or within a cell, or between cells, by means of some…	sensory perception of sour taste;integral component of plasma membrane	.	.	.	.	.	NO	2.17064	0.00124975	283	20	53	39	1.60216	9.39152e-06	288	70	64	82	75	51	-0.10223	0.999905	144	152	109
2a	Muscle both up	ENSG00000228526	MIR34AHG	.	.	.	.	.	.	.	.	NO	3.10971	6.31747e-08	1174	55	134	53	1.60337	0.00348815	341	77	47	111	60	95	-0.522933	0.999905	1317	1739	1352
2a	Muscle both up	ENSG00000272562	AL512343.2	.	.	.	.	.	.	.	.	NO	2.479	0.000518524	142	14	14	15	1.60391	0.0444914	39	8	13	8	8	6	-0.0233717	NA	23	23	14
2a	Muscle both up	ENSG00000224616	RTCA-AS1	.	.	.	.	.	.	.	.	NO	1.93909	0.00677403	233	37	22	46	1.60484	0.00198373	136	43	28	38	27	22	-0.126238	NA	53	55	44
2a	Muscle both up	ENSG00000137959	IFI44L	interferon induced protein 44 like	All of the contents of a cell excluding the plasma membrane and nucleus, but including other subcellular structures. [ISBN:0198547684];"That part of the nuclear content other than the chromosomes or the nucleolus." [GOC:ma, ISBN:0124325653];"Reactions triggered in response to the presence of a virus that act to protect the cell or organism." [GOC:ai];"Interacting selectively and non-covalently wi…	.	ENST00000370751	3684	3697	ATTAATTTATTTT	1	YES	1.60231	0.0110811	2468	754	440	284	1.60814	0.00563495	2686	1113	345	564	693	389	0.57735	0.999905	179	92	69
2a	Muscle both up	ENSG00000240050	AL590542.1	.	.	.	.	.	.	.	.	NO	2.78045	0.000146498	142	11	13	10	1.61017	0.00853949	81	11	20	23	20	18	-0.304526	NA	8	35	4
2a	Muscle both up	ENSG00000272902	TBC1D8-AS1	.	.	.	.	.	.	.	.	NO	1.3085	0.06053	113	28	30	26	1.61243	0.00319828	101	25	24	15	29	23	0.431487	NA	60	30	17
2a	Muscle both up	ENSG00000226174	TEX22	.	.	.	.	.	.	.	.	NO	2.25078	0.000465529	184	26	22	20	1.61244	0.00463207	107	32	16	28	21	25	-0.405621	0.999905	55	62	75
2a	Muscle both up	ENSG00000253704	AC023632.2	.	.	.	.	.	.	.	.	NO	2.02311	0.000577508	223	33	30	36	1.61656	0.00109304	148	40	35	30	46	21	-0.0531988	NA	27	36	13
2a	Muscle both up	ENSG00000267519	AC020916.1	.	.	.	.	.	.	.	.	NO	2.03463	7.18809e-09	5030	750	704	867	1.6166	3.0433e-12	3753	836	931	848	908	910	-0.631774	0.999905	828	1168	940
2a	Muscle both up	ENSG00000153814	JAZF1	JAZF zinc finger 1	The cellular synthesis of RNA on a template of DNA. [GOC:jl, GOC:txnOH];"A small, dense body one or more of which are present in the nucleus of eukaryotic cells. It is rich in RNA and protein, is not bounded by a limiting membrane, and is not seen during mitosis. Its prime function is the transcription of the nucleolar DNA into 45S ribosomal-precursor RNA, the processing of this RNA into 5.8S, 18…	Endometrial stromal sarcoma	.	.	.	.	.	NO	1.04783	0.0725146	934	206	457	213	1.61734	8.62178e-07	982	302	198	236	245	177	0.15345	0.999905	1838	1460	1080
2a	Muscle both up	ENSG00000105088	OLFM2	olfactomedin 2	The specific movement from place to place of an organism in response to external or internal stimuli. Locomotion of a whole organism in a manner dependent upon some combination of that organism's internal state and external conditions. [GOC:dph];"A specialized area of membrane on either the presynaptic or the postsynaptic side of a synapse, the junction between a nerve fiber of one neuron and ano…	positive regulation of smooth muscle cell differentiation	.	.	.	.	.	NO	1.30995	0.0237345	350	78	129	62	1.61783	1.80109e-05	334	80	74	80	105	54	0.223537	0.999905	322	178	219
2a	Muscle both up	ENSG00000220305	HNRNPH1P1	.	.	.	.	.	.	.	.	NO	2.04467	0.0534917	71	8	4	13	1.62217	0.0600661	30	5	8	6	7	6	-0.238456	NA	4	14	6
2a	Muscle both up	ENSG00000196262	PPIA	peptidylprolyl isomerase A	The movement of a leukocyte within or between different tissues and organs of the body. [GOC:add, ISBN:0781735149, PMID:14680625, PMID:14708592, PMID:7507411, PMID:8600538];"The invasion by an organism of a cell of its host organism. The host is defined as the larger of the organisms involved in a symbiotic interaction." [GOC:njm];"A DNA biosynthetic process that uses RNA as a template for RNA-de…	negative regulation of viral genome replication;positive regulation of viral genome replication;positive regulation of protein secretion;lipid particle organization	.	.	.	.	.	NO	1.19525	0.000769376	2845	636	983	795	1.62262	1.54209e-05	3445	652	692	867	752	1010	0.195781	0.999905	79062	66362	42212
2a	Muscle both up	ENSG00000176124	DLEU1	.	Interacting selectively and non-covalently with any protein or protein complex (a complex of two or more proteins that may include other nonprotein molecules). [GOC:go_curators]	.	.	.	.	.	.	NO	1.99115	1.61379e-06	674	112	99	107	1.62379	3.90971e-06	423	118	84	89	96	105	0.112819	0.999905	120	109	63
2a	Muscle both up	ENSG00000234456	MAGI2-AS3	.	.	.	.	.	.	.	.	NO	1.52717	2.96996e-07	3370	657	873	736	1.62516	9.76734e-10	3408	825	665	852	981	692	0.0760942	0.999905	6351	5936	3590
2a	Muscle both up	ENSG00000113211	PCDHB6	protocadherin beta 6	The component of a membrane consisting of the gene products and protein complexes having at least some part of their peptide sequence embedded in the hydrophobic region of the membrane. [GOC:dos, GOC:go_curators];"Interacting selectively and non-covalently with calcium ions (Ca2+)." [GOC:ai];"The attachment of a cell, either to another cell or to an underlying substrate such as the extracellular …	.	ENST00000231136	367	380	TATTATTTAATCC	1	YES	1.70018	0.0670353	214	53	47	11	1.6276	0.00224594	121	36	21	21	35	25	0.284337	NA	37	22	18
2a	Muscle both up	ENSG00000137500	CCDC90B	coiled-coil domain containing 90B	The component of a membrane consisting of the gene products and protein complexes having at least some part of their peptide sequence embedded in the hydrophobic region of the membrane. [GOC:dos, GOC:go_curators];"A semiautonomous, self replicating organelle that occurs in varying numbers, shapes, and sizes in the cytoplasm of virtually all eukaryotic cells. It is notably the site of tissue respi…	.	ENST00000529689	373	386	ACATATTTATTAC	1	YES	1.12085	0.000213994	3678	963	1200	1120	1.62834	2.46879e-11	4606	1239	1203	996	1076	902	0.122095	0.999905	6222	5950	3196
2a	Muscle both up	ENSG00000100629	CEP128	centrosomal protein 128	All of the contents of a cell excluding the plasma membrane and nucleus, but including other subcellular structures. [ISBN:0198547684];"A cellular organelle, found close to the nucleus in many eukaryotic cells, consisting of a small cylinder with microtubular walls, 300-500 nm long and 150-250 nm in diameter. It contains nine short, parallel, peripheral microtubular fibrils, each fibril consistin…	.	ENST00000555265	692	705	CAATTTATTTATT	2	YES	2.08372	7.02363e-08	762	99	138	105	1.62854	1.73711e-05	476	152	101	91	122	88	0.376631	0.999905	755	567	335
2a	Muscle both up	ENSG00000183833	MAATS1	MYCBP associated and testis expressed 1	A semiautonomous, self replicating organelle that occurs in varying numbers, shapes, and sizes in the cytoplasm of virtually all eukaryotic cells. It is notably the site of tissue respiration. [GOC:giardia, ISBN:0198506732];"Interacting selectively and non-covalently with any protein or protein complex (a complex of two or more proteins that may include other nonprotein molecules)." [GOC:go_curat…	.	ENST00000273390	466	479	AAATATTTATAGT	1	YES	1.34185	0.0310652	150	37	38	35	1.62874	0.000286316	163	39	28	43	38	39	0.169012	NA	25	15	12
2a	Muscle both up	ENSG00000270194	AC097359.2	.	.	.	.	.	.	.	.	NO	2.34756	3.567e-07	481	64	63	48	1.62944	0.0007334	364	111	59	113	77	58	0.362387	0.999905	473	421	151
2a	Muscle both up	ENSG00000146263	MMS22L	MMS22 like, DNA repair protein	The error-free repair of a double-strand break in DNA in which the broken DNA molecule is repaired using homologous sequences. A strand in the broken DNA searches for a homologous region in an intact chromosome to serve as the template for DNA synthesis. The restoration of two intact DNA molecules results in the exchange, reciprocal or nonreciprocal, of genetic material between the intact DNA mol…	replication fork processing;double-strand break repair via homologous recombination	.	.	.	.	.	NO	1.45795	0.00158131	487	122	100	112	1.63023	5.58077e-06	425	107	72	104	120	91	-0.206492	0.999905	1832	2089	1339
2a	Muscle both up	ENSG00000130032	PRRG3	proline rich and Gla domain 3	The component of a membrane consisting of the gene products and protein complexes having at least some part of their peptide sequence embedded in the hydrophobic region of the membrane. [GOC:dos, GOC:go_curators];"Interacting selectively and non-covalently with calcium ions (Ca2+)." [GOC:ai];"The space external to the outermost structure of a cell. For cells without external protective or externa…	.	.	.	.	.	.	NO	1.22819	0.0014666	1038	267	359	233	1.63142	2.48309e-07	738	145	212	165	171	165	0.661239	NA	79	35	21
2a	Muscle both up	ENSG00000120693	SMAD9	SMAD family member 9	The living contents of a cell; the matter contained within (but not including) the plasma membrane, usually taken to exclude large vacuoles and masses of secretory or ingested material. In eukaryotes it includes the nucleus and cytoplasm. [ISBN:0198506732];"The cellular synthesis of RNA on a template of DNA." [GOC:jl, GOC:txnOH];"The cascade of processes by which a signal interacts with a recepto…	Heritable pulmonary arterial hypertension;PULMONARY HYPERTENSION PRIMARY 2	.	.	.	.	.	NO	1.03839	0.0381717	2304	658	556	903	1.63177	0.0012386	2004	379	278	420	515	662	-0.267	0.999905	3331	6015	1217
2a	Muscle both up	ENSG00000073282	TP63	tumor protein p63	An aging process that has as participant a whole multicellular organism. Multicellular organism aging includes loss of functions such as resistance to disease, homeostasis, and fertility, as well as wear and tear. Multicellular organisms aging includes processes like cellular senescence and organ senescence, but is more inclusive. May precede death (GO:0016265) of an organism and may succeed deve…	ECTRODACTYLY ECTODERMAL DYSPLASIA AND CLEFT LIP/PALATE SYNDROME 3;EEC syndrome;LIMB-MAMMARY SYNDROME;Bladder exstrophy;Split hand-split foot malformation;Ankyloblepharon-ectodermal defects-cleft lip/palate syndrome;ANKYLOBLEPHARON-ECTODERMAL DEFECTS-CLEFT LIP/PALATE;split-hand/foot malformation type 4 (SHFM4);ectrodactyly-ectodermal dysplasia-cleft lip/palate syndrome type 3 (EEC3);ADULT SYNDROME…	.	.	.	.	.	NO	1.36339	0.00182692	11290	1917	3141	3335	1.63182	0.000305098	10432	1357	2925	3127	2446	2103	-0.0873174	NA	26	15	22
2a	Muscle both up	ENSG00000227039	ITGB2-AS1	.	.	.	.	.	.	.	.	NO	4.52315	1.54099e-24	1186	33	37	21	1.63548	0.0128821	88	21	11	17	32	17	-0.30346	NA	99	190	27
2a	Muscle both up	ENSG00000114423	CBLB	Cbl proto-oncogene B	Interacting selectively and non-covalently with calcium ions (Ca2+). [GOC:ai];"Catalysis of the joining of two substances, or two groups within a single molecule, with the concomitant hydrolysis of the diphosphate bond in ATP or a similar triphosphate." [EC:6, GOC:mah];"Conveys a signal across a cell to trigger a change in cell function or state. A signal is a physical entity or change in state t…	.	ENST00000264122	1176	1189	TCATATTTAATTT	1	YES	1.58629	6.11682e-09	4426	906	1045	903	1.63738	1.11469e-08	3024	761	681	864	644	569	-0.728402	0.878709	2637	3853	3263
2a	Muscle both up	ENSG00000204291	COL15A1	collagen type XV alpha 1 chain	The biological process whose specific outcome is the progression of a multicellular organism over time from an initial condition (e.g. a zygote or a young adult) to a later condition (e.g. a multicellular animal or an aged adult). [GOC:dph, GOC:ems, GOC:isa_complete, GOC:tb];"The attachment of a cell, either to another cell or to an underlying substrate such as the extracellular matrix, via cell …	.	.	.	.	.	.	NO	1.58318	0.000604917	47748	6828	14864	8995	1.64106	0.000223519	34381	10839	7750	5827	10561	4705	0.0072522	0.999905	9003	238	9445
2a	Muscle both up	ENSG00000243660	ZNF487	.	A membrane-bounded organelle of eukaryotic cells in which chromosomes are housed and replicated. In most cells, the nucleus contains all of the cell's chromosomes except the organellar chromosomes, and is the site of RNA synthesis and processing. In some species, or in specialized cell types, RNA metabolism or DNA replication may be absent. [GOC:go_curators];"Interacting selectively and non-coval…	.	.	.	.	.	.	NO	2.73518	8.21339e-10	841	67	71	93	1.64164	1.26484e-05	389	100	68	111	96	73	0.168087	0.999905	608	544	299
2a	Muscle both up	ENSG00000132688	NES	nestin	The mitotic cell cycle transition by which a cell in G2 commits to M phase. The process begins when the kinase activity of M cyclin/CDK complex reaches a threshold high enough for the cell cycle to proceed. This is accomplished by activating a positive feedback loop that results in the accumulation of unphosphorylated and active M cyclin/CDK complex. [GOC:mtg_cell_cycle];"Any process that activat…	positive regulation of stem cell proliferation	.	.	.	.	.	NO	1.54282	0.0223229	37567	5640	14586	4112	1.64169	9.68802e-05	36773	8670	6352	7664	7320	11488	1.10534	0.223999	7763	2175	2590
2a	Muscle both up	ENSG00000248367	AC008610.1	.	.	.	.	.	.	.	.	NO	3.66557	8.5693e-11	421	14	27	16	1.64211	0.00567466	101	13	27	24	22	26	-0.332214	NA	11	31	13
2a	Muscle both up	ENSG00000137720	C11orf1	chromosome 11 open reading frame 1	A membrane-bounded organelle of eukaryotic cells in which chromosomes are housed and replicated. In most cells, the nucleus contains all of the cell's chromosomes except the organellar chromosomes, and is the site of RNA synthesis and processing. In some species, or in specialized cell types, RNA metabolism or DNA replication may be absent. [GOC:go_curators];"Elemental activities, such as catalys…	.	.	.	.	.	.	NO	1.99043	9.20224e-07	1266	155	215	232	1.6439	1.40228e-08	1058	217	231	226	290	258	-0.138732	0.999905	389	437	266
2a	Muscle both up	ENSG00000173207	CKS1B	CDC28 protein kinase regulatory subunit 1B	The cell cycle process by which a cell commits to entering the next mitotic cell cycle phase. [GOC:mtg_cell_cycle];"Any process that activates or increases the frequency, rate or extent of cellular DNA-templated transcription." [GOC:go_curators, GOC:txnOH];"A ubiquitin ligase complex in which a cullin from the Cul1 subfamily and a RING domain protein form the catalytic core; substrate specificity…	.	.	.	.	.	.	NO	1.30952	0.0542849	159	29	56	35	1.6443	0.000121112	163	39	39	44	34	30	0.15646	0.999905	2167	1688	1295
2a	Muscle both up	ENSG00000147862	NFIB	nuclear factor I B	The cellular metabolic process in which a cell duplicates one or more molecules of DNA. DNA replication begins when specific sequences, known as origins of replication, are recognized and bound by initiation proteins, and ends when the original DNA molecule has been completely duplicated and the copies topologically separated. The unit of replication usually corresponds to the genome of the cell,…	negative regulation of pri-miRNA transcription from RNA polymerase II promoter	.	.	.	.	.	NO	1.00578	0.000412121	10780	3498	3604	3314	1.64442	3.71153e-10	14136	3835	2785	3335	3801	2691	0.690948	0.999905	3401	1516	1497
2a	Muscle both up	ENSG00000006327	TNFRSF12A	TNF receptor superfamily member 12A	The external part of the cell wall and/or plasma membrane. [GOC:jl, GOC:mtg_sensu, GOC:sm];"The component of a membrane consisting of the gene products and protein complexes having at least some part of their peptide sequence embedded in the hydrophobic region of the membrane." [GOC:dos, GOC:go_curators];"Any process that activates or increases the frequency, rate or extent of axon extension." [G…	positive regulation of extrinsic apoptotic signaling pathway	.	.	.	.	.	NO	1.41	0.000761121	3069	796	908	517	1.64584	0.00157625	3611	563	1098	462	1177	775	-0.531505	0.999905	8012	12773	6795
2a	Muscle both up	ENSG00000235978	AC018816.1	.	.	.	.	.	.	.	.	NO	1.9675	0.0524556	80	13	15	4	1.64777	0.0237965	52	7	11	10	14	14	-0.571499	NA	3	13	22
2a	Muscle both up	ENSG00000101974	ATP11C	ATPase phospholipid transporting 11C	The component of a membrane consisting of the gene products and protein complexes having at least some part of their peptide sequence embedded in the hydrophobic region of the membrane. [GOC:dos, GOC:go_curators];"The irregular network of unit membranes, visible only by electron microscopy, that occurs in the cytoplasm of many eukaryotic cells. The membranes form a complex meshwork of tubular cha…	.	ENST00000370557	1313	1326	TTATATTTATATA	1	YES	1.19337	0.00435876	1004	229	376	247	1.64959	1.07934e-09	1262	288	262	348	315	246	0.108852	0.999905	8149	8211	4076
2a	Muscle both up	ENSG00000171867	PRNP	prion protein	The external part of the cell wall and/or plasma membrane. [GOC:jl, GOC:mtg_sensu, GOC:sm];"Interacting selectively and non-covalently with an identical protein or proteins." [GOC:jl];"Any process that stops, prevents, or reduces the frequency, rate or extent of the activity of a transcription factor, any factor involved in the initiation or regulation of transcription." [GOC:jl];"Any process tha…	FATAL FAMILIAL INSOMNIA;Gerstmann-Straussler-Scheinker syndrome;KURU SUSCEPTIBILITY TO;GERSTMANN-STRAUSSLER DISEASE;Familial Alzheimer-like prion disease;Inherited Creutzfeldt-Jakob disease;HUNTINGTON DISEASE-LIKE 1;CREUTZFELDT-JAKOB DISEASE;SPONGIFORM ENCEPHALOPATHY WITH NEUROPSYCHIATRIC FEATURES;PrP systemic amyloidosis	.	.	.	.	.	NO	1.20539	0.000761214	13572	3126	4999	3353	1.65081	9.33877e-06	14946	2485	2761	3957	4068	3739	-0.204594	0.999905	28046	33284	19431
2a	Muscle both up	ENSG00000234369	TATDN1P1	.	.	.	.	.	.	.	.	NO	1.79741	2.19505e-05	453	76	92	79	1.65239	1.09202e-07	400	88	92	95	89	94	0	NA	0	0	0
2a	Muscle both up	ENSG00000109881	CCDC34	coiled-coil domain containing 34	.	.	.	.	.	.	.	NO	1.63198	0.000408786	717	176	133	125	1.65585	2.91504e-07	606	154	134	127	124	151	0.148198	0.999905	686	637	353
2a	Muscle both up	ENSG00000246731	MGC16275	.	.	.	.	.	.	.	.	NO	2.43162	3.70794e-05	351	30	34	51	1.65654	0.00596581	187	59	61	31	32	24	0.267117	NA	48	31	20
2a	Muscle both up	ENSG00000148154	UGCG	UDP-glucose ceramide glucosyltransferase	The component of a membrane consisting of the gene products and protein complexes having at least some part of their peptide sequence embedded in the hydrophobic region of the membrane. [GOC:dos, GOC:go_curators];"The chemical reactions and pathways resulting in the formation of glycosphingolipid, a compound with residues of sphingoid and at least one monosaccharide." [GOC:go_curators];"The chemi…	positive regulation of protein targeting to mitochondrion	ENST00000374279	120	133	TTTAATTTATTTT	1	YES	1.40891	0.000101892	2924	572	747	796	1.65659	2.4706e-07	2225	571	639	418	541	386	0.649525	0.999905	22606	11119	9758
2a	Muscle both up	ENSG00000223745	CCDC18-AS1	.	.	.	.	.	.	.	.	NO	1.73583	0.013831	1748	320	147	447	1.65768	6.11387e-06	1343	381	347	275	347	190	-0.531523	0.999905	922	1275	932
2a	Muscle both up	ENSG00000166532	RIMKLB	ribosomal modification protein rimK like family member B	All of the contents of a cell excluding the plasma membrane and nucleus, but including other subcellular structures. [ISBN:0198547684];"Interacting selectively and non-covalently with any metal ion." [GOC:ai];"The covalent alteration of one or more amino acids occurring in proteins, peptides and nascent polypeptides (co-translational, post-translational modifications) occurring at the level of an…	.	.	.	.	.	.	NO	1.60241	2.13058e-07	6808	1245	1787	1320	1.65902	3.13094e-05	6811	1248	1068	1989	1924	1485	-0.20741	0.999905	3193	3206	2612
2a	Muscle both up	ENSG00000212978	AC016747.1	.	.	.	.	.	.	.	.	NO	1.22797	0.0723836	256	75	92	38	1.66031	9.03272e-06	321	93	66	60	75	70	0.133403	0.999905	1628	1642	758
2a	Muscle both up	ENSG00000233994	GDI2P2	.	.	.	.	.	.	.	.	NO	1.02427	0.054579	368	97	106	140	1.66077	7.57399e-07	496	112	122	114	94	120	0.145833	NA	7	3	1
2a	Muscle both up	ENSG00000267419	AC011477.1	.	.	.	.	.	.	.	.	NO	1.70938	0.0121841	160	36	30	22	1.6624	0.00104712	123	34	33	21	25	24	-0.12427	0.999905	99	73	92
2a	Muscle both up	ENSG00000177879	AP3S1	adaptor related protein complex 3 sigma 1 subunit	Any cytoplasm that is part of a axon. [GO_REF:0000064, GOC:TermGenie, PMID:18667152];"Organized structure of distinctive morphology and function, bounded by a single or double lipid bilayer membrane and occurring within the cell. Includes the nucleus, mitochondria, plastids, vacuoles, and vesicles. Excludes the plasma membrane." [GOC:go_curators];"Any of the vesicles of the constitutive secretory…	.	.	.	.	.	.	NO	1.03944	0.0259991	2112	461	920	618	1.66333	1.5881e-09	2689	571	766	616	589	531	0.0230497	0.999905	10503	9671	6586
2a	Muscle both up	ENSG00000144451	SPAG16	sperm associated antigen 16	The bundle of microtubules and associated proteins that forms the core of cilia (also called flagella) in eukaryotic cells and is responsible for their movements. [GOC:bf, GOC:cilia, ISBN:0198547684];"The movement of one microtubule along another microtubule." [PMID:14557818, PMID:14614826];"The assembly of a cilium, a specialized eukaryotic organelle that consists of a filiform extrusion of the …	axoneme assembly	.	.	.	.	.	NO	1.51353	0.00152343	1716	479	306	338	1.66462	7.69144e-07	1608	476	371	295	328	352	0.343195	0.999905	1965	1676	783
2a	Muscle both up	ENSG00000109610	SOD3	superoxide dismutase 3, extracellular	The network of interconnected tubular and cisternal structures located within the Golgi apparatus on the side distal to the endoplasmic reticulum, from which secretory vesicles emerge. The trans-Golgi network is important in the later stages of protein secretion where it is thought to play a key role in the sorting and targeting of secreted proteins to the correct destination. [GOC:vw, ISBN:08153…	.	.	.	.	.	.	NO	2.7651	1.04401e-17	6994	629	810	524	1.6651	0.00210983	2876	1043	485	520	398	708	-0.474051	0.999905	150	212	164
2a	Muscle both up	ENSG00000059573	ALDH18A1	aldehyde dehydrogenase 18 family member A1	Interacting selectively and non-covalently with an identical protein or proteins. [GOC:jl];"The chemical reactions and pathways resulting in the formation of ornithine, an amino acid only rarely found in proteins, but which is important in living organisms as an intermediate in the reactions of the urea cycle and in arginine biosynthesis." [GOC:jl, ISBN:0192801023];"The chemical reactions and pat…	ALDH18A1-related DeBarsy syndrome;glutamate-5-semialdehyde dehydrogenase activity;Autosomal recessive complex spastic paraplegia type 9B;mental retardation-joint hypermobility-skin laxity with or without metabolic abnormalities (MRJHSL);glutamate 5-kinase activity;Autosomal dominant complex spastic paraplegia type 9A;CUTIS LAXA AUTOSOMAL RECESSIVE TYPE IIIA;Autosomal dominant complex spastic para…	.	.	.	.	.	NO	1.11258	0.00578376	1158	264	424	350	1.66597	1.32727e-08	1365	365	273	269	378	274	0.157842	0.999905	7149	5731	4213
2a	Muscle both up	ENSG00000114744	COMMD2	COMM domain containing 2	All of the contents of a cell excluding the plasma membrane and nucleus, but including other subcellular structures. [ISBN:0198547684];"The cellular synthesis of RNA on a template of DNA." [GOC:jl, GOC:txnOH];"Interacting selectively and non-covalently with any protein or protein complex (a complex of two or more proteins that may include other nonprotein molecules)." [GOC:go_curators];"Any proce…	.	.	.	.	.	.	NO	1.16143	6.82518e-05	3015	805	1002	816	1.66655	7.35201e-10	3826	779	749	976	1000	856	0.112691	0.999905	4035	3694	2200
2a	Muscle both up	ENSG00000275549	STPG3-AS1	.	.	.	.	.	.	.	.	NO	4.15038	5.33758e-08	226	5	4	9	1.67144	0.0695668	47	8	9	17	3	10	0.18127	NA	59	45	27
2a	Muscle both up	ENSG00000196597	ZNF782	zinc finger protein 782	A membrane-bounded organelle of eukaryotic cells in which chromosomes are housed and replicated. In most cells, the nucleus contains all of the cell's chromosomes except the organellar chromosomes, and is the site of RNA synthesis and processing. In some species, or in specialized cell types, RNA metabolism or DNA replication may be absent. [GOC:go_curators];"Interacting selectively and non-coval…	.	.	.	.	.	.	NO	1.50745	0.000159645	665	144	144	157	1.67177	2.27656e-09	536	128	130	109	131	111	0.0197083	0.999905	489	470	289
2a	Muscle both up	ENSG00000110900	TSPAN11	.	.	.	.	.	.	.	.	NO	1.53991	0.0967918	197	23	78	19	1.67422	0.062946	283	131	20	54	22	58	0.540009	0.999905	363	322	71
2a	Muscle both up	ENSG00000115368	WDR75	WD repeat domain 75	A small, dense body one or more of which are present in the nucleus of eukaryotic cells. It is rich in RNA and protein, is not bounded by a limiting membrane, and is not seen during mitosis. Its prime function is the transcription of the nucleolar DNA into 45S ribosomal-precursor RNA, the processing of this RNA into 5.8S, 18S, and 28S components of ribosomal RNA, and the association of these comp…	positive regulation of mitophagy;positive regulation of protein targeting to mitochondrion	.	.	.	.	.	NO	1.7115	3.31318e-08	5259	966	1015	1097	1.67444	8.92647e-12	4504	876	1142	1003	1135	962	0.160948	0.999905	3702	2954	2174
2a	Muscle both up	ENSG00000163611	SPICE1	spindle and centriole associated protein 1	The array of microtubules and associated molecules that forms between opposite poles of a eukaryotic cell during mitosis or meiosis and serves to move the duplicated chromosomes apart. [ISBN:0198547684];"A structure comprised of a core structure (in most organisms, a pair of centrioles) and peripheral material from which a microtubule-based structure, such as a spindle apparatus, is organized. Ce…	mitotic spindle assembly;positive regulation of centriole replication;metaphase plate congression	ENST00000295872	345	358	ATTTATTTATTTA	3	YES	1.0881	0.00583142	621	186	185	190	1.67785	5.9663e-10	756	157	166	188	175	168	0.0325017	0.999905	1256	1115	806
2a	Muscle both up	ENSG00000172995	ARPP21	cAMP regulated phosphoprotein 21	All of the contents of a cell excluding the plasma membrane and nucleus, but including other subcellular structures. [ISBN:0198547684];"Elemental activities, such as catalysis or binding, describing the actions of a gene product at the molecular level. A given gene product may exhibit one or more molecular functions." [GOC:go_curators];"The part of a cell or its extracellular environment in which…	.	ENST00000444190	413	426	AATAATTTATATA	1	YES	1.40324	1.61293e-05	24665	4932	6513	6553	1.67913	2.4284e-06	20648	3944	6613	4041	4473	4081	0	NA	0	0	0
2a	Muscle both up	ENSG00000260641	AC114811.2	.	.	.	.	.	.	.	.	NO	2.34907	0.0263659	591	52	7	98	1.67929	0.0444903	270	23	129	34	62	32	0.380619	0.999905	185	146	66
2a	Muscle both up	ENSG00000262333	HNRNPA1P16	.	.	.	.	.	.	.	.	NO	1.48984	0.0337038	161	36	26	41	1.67966	0.00254164	117	22	18	24	30	33	-0.123683	NA	31	21	34
2a	Muscle both up	ENSG00000164096	C4orf3	chromosome 4 open reading frame 3	The component of a membrane consisting of the gene products and protein complexes having at least some part of their peptide sequence embedded in the hydrophobic region of the membrane. [GOC:dos, GOC:go_curators]	.	ENST00000399075	890	903	TGTTATTTAAATC	1	YES	1.3311	1.46069e-05	18551	4167	4945	5125	1.68004	8.68388e-17	24235	5223	5348	5553	5915	5435	-0.0289686	0.999905	14734	13779	9801
2a	Muscle both up	ENSG00000171466	ZNF562	zinc finger protein 562	A membrane-bounded organelle of eukaryotic cells in which chromosomes are housed and replicated. In most cells, the nucleus contains all of the cell's chromosomes except the organellar chromosomes, and is the site of RNA synthesis and processing. In some species, or in specialized cell types, RNA metabolism or DNA replication may be absent. [GOC:go_curators];"Interacting selectively and non-coval…	.	ENST00000293648	9613	9626	TTATTTATTTATG	2	YES	1.14467	0.00601241	1825	543	669	387	1.68035	6.9517e-08	1783	523	413	333	399	342	0.0701948	0.999905	3696	3339	2189
2a	Muscle both up	ENSG00000279425	AC092279.2	.	.	.	.	.	.	.	.	NO	2.67042	0.000240089	242	25	12	25	1.6804	0.0231577	91	23	13	28	26	7	-0.835611	0.999905	40	82	85
2a	Muscle both up	ENSG00000150893	FREM2	FRAS1 related extracellular matrix protein 2	The component of a membrane consisting of the gene products and protein complexes having at least some part of their peptide sequence embedded in the hydrophobic region of the membrane. [GOC:dos, GOC:go_curators];"The process in which the anatomical structures of epithelia are generated and organized. An epithelium consists of closely packed cells arranged in one or more layers, that covers the o…	FRASER SYNDROME;Renal agenesis unilateral	ENST00000280481	2460	2473	TGTAATTTAATAT	1	YES	1.35075	7.10401e-06	8945	2291	2214	2250	1.68112	1.33067e-11	8275	1791	2209	1748	2126	1517	-0.0611177	NA	0	1	1
2a	Muscle both up	ENSG00000271009	AC116667.1	.	.	.	.	.	.	.	.	NO	2.71946	3.74612e-07	400	32	32	44	1.68181	0.000174141	166	37	37	41	29	39	0.0462058	NA	31	19	23
2a	Muscle both up	ENSG00000243018	AC005486.1	.	.	.	.	.	.	.	.	NO	2.30576	0.0235761	77	9	11	3	1.68249	0.069681	28	7	4	8	5	4	0.118916	NA	4	0	3
2a	Muscle both up	ENSG00000187730	GABRD	gamma-aminobutyric acid type A receptor delta subunit	Enables the transmembrane transfer of an ion by a channel that opens when a specific extracellular ligand has been bound by the channel complex or one of its constituent parts. [GOC:mtg_transport, ISBN:0815340729];"The directed movement of substances (such as macromolecules, small molecules, ions) or cellular components (such as complexes and organelles) into, out of or within a cell, or between …	EPILEPSY IDIOPATHIC GENERALIZED SUSCEPTIBILITY TO 10;1p36 deletion syndrome;Generalized epilepsy with febrile seizures-plus context;Juvenile myoclonic epilepsy	.	.	.	.	.	NO	1.67846	0.0918366	90	22	18	6	1.68329	0.0580971	73	24	4	11	13	21	-0.159672	NA	0	0	1
2a	Muscle both up	ENSG00000197479	PCDHB11	protocadherin beta 11	The component of a membrane consisting of the gene products and protein complexes having at least some part of their peptide sequence embedded in the hydrophobic region of the membrane. [GOC:dos, GOC:go_curators];"Interacting selectively and non-covalently with calcium ions (Ca2+)." [GOC:ai];"The attachment of a cell, either to another cell or to an underlying substrate such as the extracellular …	.	.	.	.	.	.	NO	2.28086	3.62387e-07	431	52	59	54	1.68558	0.000316171	244	50	55	68	68	30	-0.85431	NA	39	67	84
2a	Muscle both up	ENSG00000276026	AL031665.2	.	.	.	.	.	.	.	.	NO	2.2766	0.0519737	70	7	11	1	1.68582	0.0451296	41	6	11	13	7	5	-0.0385276	NA	29	22	24
2a	Muscle both up	ENSG00000234230	ZFX-AS1	.	.	.	.	.	.	.	.	NO	2.22635	4.56227e-05	266	35	33	35	1.68714	0.0268184	63	8	16	21	14	7	0.0756018	NA	5	1	3
2a	Muscle both up	ENSG00000151229	SLC2A13	solute carrier family 2 member 13	The directed movement of the hexose monosaccharide glucose into a cell or organelle. [GOC:ai];"The membrane surrounding a cell that separates the cell from its external environment. It consists of a phospholipid bilayer and associated proteins." [ISBN:0716731363];"The directed movement of hexose across a membrane by means of some agent such as a transporter or pore. Hexoses are any aldoses with a…	.	ENST00000280871	376	389	ATATATTTATAAA	1	YES	1.085	0.0295676	363	125	102	98	1.6883	0.00146285	525	187	103	104	126	58	0.422196	0.999905	3360	2579	1338
2a	Muscle both up	ENSG00000139767	SRRM4	serine/arginine repetitive matrix 4	The process in which relatively unspecialized cells, e.g. embryonic or regenerative cells, acquire specialized structural and/or functional features that characterize the cells, tissues, or organs of the mature organism or some other relatively stable phase of the organism's life history. Differentiation includes the processes involved in commitment of a cell to a specific fate and its subsequent…	.	ENST00000267260	2085	2106	ATTTATTTATCTATTTATTTA	5	YES	1.26397	0.0328123	166	39	49	42	1.68962	0.00220179	155	32	47	31	21	36	-0.0307725	NA	0	0	1
2a	Muscle both up	ENSG00000172167	MTBP	MDM2 binding protein	Any process that stops, prevents or reduces the rate or extent of cell proliferation. [GOC:go_curators];"The ordered and organized complex of DNA, protein, and sometimes RNA, that forms the chromosome." [GOC:elh, PMID:20404130];"Any process in which a protein is transported to, or maintained at, the kinetochore." [GOC:mah];"A cell cycle process by which a cell commits to entering S phase via a po…	protein localization to kinetochore	ENST00000305949	259	272	TCTTATTTAATTA	1	YES	1.43755	0.00520311	344	89	91	60	1.69103	2.94546e-06	376	99	64	90	96	70	0.345511	0.999905	767	528	385
2a	Muscle both up	ENSG00000092096	SLC22A17	solute carrier family 22 member 17	The process in which a solute is transported across a lipid bilayer, from one side of a membrane to the other [GOC:dph, GOC:jid];"The lipid bilayer surrounding the vacuole and separating its contents from the cytoplasm of the cell." [GOC:ai];"The directed movement of organic anions into, out of or within a cell, or between cells, by means of some agent such as a transporter or pore. Organic anion…	.	.	.	.	.	.	NO	1.89465	2.68348e-05	423	69	70	74	1.69113	2.73109e-06	324	91	65	64	72	68	-0.616834	0.999905	210	345	230
2a	Muscle both up	ENSG00000129009	ISLR	immunoglobulin superfamily containing leucine rich repeat	The attachment of a cell, either to another cell or to an underlying substrate such as the extracellular matrix, via cell adhesion molecules. [GOC:hb, GOC:pf];"The space external to the outermost structure of a cell. For cells without external protective or external encapsulating structures this refers to space outside of the plasma membrane. This term covers the host cell environment outside an …	.	.	.	.	.	.	NO	1.14005	0.0405624	4318	787	1973	1038	1.69159	1.40079e-08	6014	1643	1248	1530	1349	982	0.230272	0.999905	21013	17003	10676
2a	Muscle both up	ENSG00000168490	PHYHIP	.	.	.	.	.	.	.	.	NO	1.65705	0.0217894	116	23	25	18	1.69251	0.000364453	134	32	22	31	36	26	-0.0206038	NA	37	46	17
2a	Muscle both up	ENSG00000166704	ZNF606	zinc finger protein 606	A membrane-bounded organelle of eukaryotic cells in which chromosomes are housed and replicated. In most cells, the nucleus contains all of the cell's chromosomes except the organellar chromosomes, and is the site of RNA synthesis and processing. In some species, or in specialized cell types, RNA metabolism or DNA replication may be absent. [GOC:go_curators];"Interacting selectively and non-coval…	.	.	.	.	.	.	NO	2.43075	8.52212e-13	5582	721	599	630	1.69294	2.0323e-10	2377	594	598	498	474	494	0.289914	0.999905	1409	1134	657
2a	Muscle both up	ENSG00000139117	CPNE8	copine 8	Elemental activities, such as catalysis or binding, describing the actions of a gene product at the molecular level. A given gene product may exhibit one or more molecular functions. [GOC:go_curators];"Any process specifically pertinent to the functioning of integrated living units: cells, tissues, organs, and organisms. A process is a collection of molecular events with a defined beginning and e…	.	.	.	.	.	.	NO	3.72551	2.52636e-35	4627	219	253	188	1.69337	1.79091e-07	765	214	141	179	186	135	-0.281927	0.999905	1847	2455	1201
2a	Muscle both up	ENSG00000076258	FMO4	flavin containing monooxygenase 4	The component of a membrane consisting of the gene products and protein complexes having at least some part of their peptide sequence embedded in the hydrophobic region of the membrane. [GOC:dos, GOC:go_curators];"The chemical reactions and pathways resulting in the breakdown of a drug, a substance used in the diagnosis, treatment or prevention of a disease." [GOC:go_curators];"The chemical react…	.	.	.	.	.	.	NO	1.12136	0.0745825	275	103	64	68	1.69431	0.00613811	326	131	41	55	71	52	0.510252	0.999905	394	263	128
2a	Muscle both up	ENSG00000182247	UBE2E2	ubiquitin conjugating enzyme E2 E2	A protein ubiquitination process in which a polymer of ubiquitin, formed by linkages between lysine residues at position 63 of the ubiquitin monomers, is added to a protein. K63-linked ubiquitination does not target the substrate protein for degradation, but is involved in several pathways, notably as a signal to promote error-free DNA postreplication repair. [GOC:mah, PMID:15556404];"A protein u…	cellular response to DNA damage stimulus	ENST00000396703	1673	1686	TTTTATTTAAAAA	1	YES	1.74934	2.45313e-06	3048	470	772	508	1.69453	3.15994e-12	2674	625	637	618	538	572	0.0250911	0.999905	1060	919	715
2a	Muscle both up	ENSG00000166482	MFAP4	microfibrillar associated protein 4	The attachment of a cell, either to another cell or to an underlying substrate such as the extracellular matrix, via cell adhesion molecules. [GOC:hb, GOC:pf];"Extracellular matrix components occurring independently or along with elastin. Thought to have force-bearing functions in tendon. In addition to fibrillins, microfibrils may contain other associated proteins." [http://www.xrefer.com/entry/…	.	.	.	.	.	.	NO	2.39096	2.58493e-08	14823	1393	2618	1352	1.69634	0.0023116	8235	2890	2287	1461	1481	847	0.383967	0.999905	6639	1414	3598
2a	Muscle both up	ENSG00000247400	DNAJC3-AS1	.	.	.	.	.	.	.	.	NO	2.15784	0.000694958	954	95	86	193	1.69733	3.6358e-06	694	164	188	126	126	160	0.254127	0.999905	154	112	74
2a	Muscle both up	ENSG00000073331	ALPK1	alpha kinase 1	The process of introducing a phosphate group on to a protein. [GOC:hb];"Any host process that results in the promotion of antiviral immune response mechanisms, thereby limiting viral replication." [GOC:add, GOC:dph, GOC:tb, ISBN:0781735149];"The macromitophagy process that is triggered by a detection of the loss of mitochondrial membrane potential." [GOC:PARL, PMID:18200046, PMID:23985961];"Inter…	positive regulation of defense response to virus by host	.	.	.	.	.	NO	1.79749	3.01752e-07	1700	293	390	259	1.69733	2.19695e-08	892	229	161	211	195	195	-0.147923	0.999905	1716	1997	1100
2a	Muscle both up	ENSG00000164111	ANXA5	annexin A5	The living contents of a cell; the matter contained within (but not including) the plasma membrane, usually taken to exclude large vacuoles and masses of secretory or ingested material. In eukaryotes it includes the nucleus and cytoplasm. [ISBN:0198506732];"Interacting selectively and non-covalently with calcium ions (Ca2+)." [GOC:ai];"Interacting selectively and non-covalently with phospholipids…	positive regulation of defense response to virus by host;PREGNANCY LOSS RECURRENT SUSCEPTIBILITY TO 3	ENST00000296511	501	514	TTAAATTTATTT	1	YES	1.51089	0.00231878	16575	3104	5641	2451	1.69772	7.97194e-11	13828	3186	3493	2484	3346	2931	0.29764	0.999905	152563	124217	71162
2a	Muscle both up	ENSG00000146950	SHROOM2	shroom family member 2	An occluding cell-cell junction that is composed of a branching network of sealing strands that completely encircles the apical end of each cell in an epithelial sheet; the outer leaflets of the two interacting plasma membranes are seen to be tightly apposed where sealing strands are present. Each sealing strand is composed of a long row of transmembrane adhesion proteins embedded in each of the …	.	.	.	.	.	.	NO	1.40774	0.0164881	177	37	49	39	1.69803	0.0178871	127	16	16	21	50	30	0.229068	0.999905	28	22	17
2a	Muscle both up	ENSG00000150995	ITPR1	inositol 1,4,5-trisphosphate receptor type 1	The process whose specific outcome is the progression of the organism over time, from the completion of embryonic development to the mature structure. See embryonic development. [GOC:go_curators];"A lipid bilayer along with all the proteins and protein complexes embedded in it an attached to it." [GOC:dos, GOC:mah, ISBN:0815316194];"Interacting selectively and non-covalently with any inositol-con…	Spinocerebellar Ataxia Type15;Spinocerebellar ataxia type 29;Spinocerebellar ataxia type 15/16;Spinocerebellar ataxia 29 congenital nonprogressive;Gillespie Syndrome	ENST00000302640	1247	1260	AAATATTTAATAA	1	YES	1.11039	0.00957113	2157	549	893	504	1.69821	0.000170466	1992	657	286	402	521	327	0.322506	0.999905	401	379	166
2a	Muscle both up	ENSG00000187189	TSPYL4	TSPY like 4	A membrane-bounded organelle of eukaryotic cells in which chromosomes are housed and replicated. In most cells, the nucleus contains all of the cell's chromosomes except the organellar chromosomes, and is the site of RNA synthesis and processing. In some species, or in specialized cell types, RNA metabolism or DNA replication may be absent. [GOC:go_curators];"The aggregation, arrangement and bond…	.	.	.	.	.	.	NO	1.3452	9.37343e-06	2894	677	875	662	1.69867	1.07867e-13	3195	677	658	720	834	686	-0.289393	0.999905	1819	2161	1436
2a	Muscle both up	ENSG00000174791	RIN1	Ras and Rab interactor 1	The membrane surrounding a cell that separates the cell from its external environment. It consists of a phospholipid bilayer and associated proteins. [ISBN:0716731363];"Interacting selectively and non-covalently with any member of the Ras superfamily of monomeric GTPases." [GOC:mah];"The cellular process in which a signal is conveyed to trigger a change in the activity or state of a cell. Signal …	.	.	.	.	.	.	NO	1.902	0.00822808	2009	141	595	245	1.70064	0.00217596	1753	168	343	470	414	473	0.162334	0.999905	2469	2204	1279
2a	Muscle both up	ENSG00000151967	SCHIP1	schwannomin interacting protein 1	All of the contents of a cell excluding the plasma membrane and nucleus, but including other subcellular structures. [ISBN:0198547684];"Interacting selectively and non-covalently with an identical protein or proteins." [GOC:jl];"Interacting selectively and non-covalently with any protein or protein complex (a complex of two or more proteins that may include other nonprotein molecules)." [GOC:go_c…	.	ENST00000445224	149	162	CTTAATTTATTTT	1	YES	1.46702	7.22151e-08	10416	2203	2657	2442	1.70278	1.32147e-05	6233	1804	1739	1015	1217	1087	-0.291972	0.999905	347	341	333
2a	Muscle both up	ENSG00000277369	AC010654.1	.	.	.	.	.	.	.	.	NO	2.52221	0.00117666	146	8	18	16	1.70393	0.0372821	69	16	21	8	21	5	-0.112145	NA	59	64	45
2a	Muscle both up	ENSG00000079335	CDC14A	cell division cycle 14A	That part of the nuclear content other than the chromosomes or the nucleolus. [GOC:ma, ISBN:0124325653];"The process in which the mitotic cell cycle is halted during one of the normal phases (G1, S, G2, M)." [GOC:mah];"Any process involved in the progression from anaphase/telophase to G1 that is associated with a conversion from high to low mitotic CDK activity." [GOC:rn];"Interacting selectively…	Autosomal-Recessive Severe to Profound Deafness;Autosomal recessive nonsyndromic sensorineural deafness type DFNB;DEAFNESS AUTOSOMAL RECESSIVE 105	ENST00000336454	1279	1292	AGTTATTTATAAT	1	YES	1.57708	5.71011e-05	1038	173	259	235	1.70421	1.61235e-07	683	161	135	176	179	108	0.236441	0.999905	368	288	176
2a	Muscle both up	ENSG00000166598	HSP90B1	microRNA 3652;heat shock protein 90 beta family member 1	A series of molecular signals mediated by the endoplasmic reticulum membrane stress sensor ATF6 (activating transcription factor 6). Begins with activation of ATF6 in response to endoplasmic reticulum (ER) stress, and ends with regulation of a downstream cellular process, e.g. transcription. Under conditions of endoplasmic reticulum stress, ATF6 translocates to the Golgi where it is processed by …	negative regulation of retrograde protein transport ER to cytosol;ER-associated ubiquitin-dependent protein catabolic process;canonical Wnt signaling pathway involved in negative regulation of apoptotic process	.	.	.	.	.	NO	1.13269	2.97451e-05	15471	4491	5070	4167	1.70496	1.30525e-08	23181	5860	3856	5209	6187	4618	0.508552	0.999905	113019	77721	45921
2a	Muscle both up	ENSG00000164331	ANKRA2	ankyrin repeat family A member 2	A lipid bilayer along with all the proteins and protein complexes embedded in it an attached to it. [GOC:dos, GOC:mah, ISBN:0815316194];"All of the contents of a cell excluding the plasma membrane and nucleus, but including other subcellular structures." [ISBN:0198547684];"A membrane-bounded organelle of eukaryotic cells in which chromosomes are housed and replicated. In most cells, the nucleus c…	.	.	.	.	.	.	NO	1.6477	4.9568e-07	1918	404	442	333	1.70549	2.28929e-09	2003	361	440	515	466	434	0.118484	0.999905	2049	1686	1234
2a	Muscle both up	ENSG00000250742	LINC02381	.	.	.	.	.	.	.	.	NO	1.24693	0.00561227	366	92	117	87	1.70657	5.31684e-08	384	95	90	76	92	72	0.0618141	0.999905	794	620	540
2a	Muscle both up	ENSG00000267852	AC119396.2	.	.	.	.	.	.	.	.	NO	2.76626	0.021047	78	9	1	2	1.70716	0.0850864	26	6	2	6	7	4	-0.0701954	NA	10	7	12
2a	Muscle both up	ENSG00000269054	AC012313.6	.	.	.	.	.	.	.	.	NO	1.97588	0.074406	75	10	3	14	1.70761	0.0144098	68	10	21	18	13	9	-0.119179	NA	10	7	15
2a	Muscle both up	ENSG00000198521	ZNF43	zinc finger protein 43	A membrane-bounded organelle of eukaryotic cells in which chromosomes are housed and replicated. In most cells, the nucleus contains all of the cell's chromosomes except the organellar chromosomes, and is the site of RNA synthesis and processing. In some species, or in specialized cell types, RNA metabolism or DNA replication may be absent. [GOC:go_curators];"Interacting selectively and non-coval…	.	ENST00000357491	1089	1102	CATTATTTAAAAC	1	YES	1.26496	0.0104089	301	83	76	78	1.70777	9.09218e-06	428	121	97	81	110	63	-0.127662	0.999905	421	406	320
2a	Muscle both up	ENSG00000162444	RBP7	retinol binding protein 7	All of the contents of a cell excluding the plasma membrane and nucleus, but including other subcellular structures. [ISBN:0198547684];"Interacting selectively and non-covalently with retinal, one of the forms of vitamin A. Retinal plays an important role in the visual process in most vertebrates, combining with opsins to form visual pigments in the retina." [CHEBI:15035, GOC:curators, ISBN:01985…	.	.	.	.	.	.	NO	1.13015	0.0311256	426	152	115	101	1.70856	3.66375e-05	610	186	94	145	140	103	0.0367879	NA	11	8	6
2a	Muscle both up	ENSG00000198331	HYLS1	.	.	Hydrolethalus	.	.	.	.	.	NO	1.06509	0.0572262	346	99	145	74	1.70936	8.7915e-05	610	96	199	130	130	109	0.383158	0.999905	1419	1246	483
2a	Muscle both up	ENSG00000167766	ZNF83	.	.	.	.	.	.	.	.	NO	2.1677	0.00020974	5544	994	425	758	1.71024	0.000165025	3386	1057	902	677	650	413	-0.217204	0.999905	3947	4289	3008
2a	Muscle both up	ENSG00000260796	AC145285.4	.	.	.	.	.	.	.	.	NO	2.64894	0.0072222	81	5	4	9	1.71068	0.0861985	25	7	3	4	7	3	-0.306255	NA	30	35	38
2a	Muscle both up	ENSG00000180638	SLC47A2	solute carrier family 47 member 2	The component of a membrane consisting of the gene products and protein complexes having at least some part of their peptide sequence embedded in the hydrophobic region of the membrane. [GOC:dos, GOC:go_curators];"The process in which a solute is transported across a lipid bilayer, from one side of a membrane to the other" [GOC:dph, GOC:jid];"The process in which a drug is transported from one si…	.	.	.	.	.	.	NO	2.73656	1.55809e-06	486	28	65	38	1.71115	0.0237763	173	19	49	65	20	24	-0.519144	NA	0	20	6
2a	Muscle both up	ENSG00000167004	PDIA3	protein disulfide isomerase family A member 3	The external part of the cell wall and/or plasma membrane. [GOC:jl, GOC:mtg_sensu, GOC:sm];"Catalysis of the reaction: substrate with reduced sulfide groups = substrate with oxidized disulfide bonds." [MetaCyc:DISULFOXRED-RXN];"The cellular process in which a signal is conveyed to trigger a change in the activity or state of a cell. Signal transduction begins with reception of a signal (e.g. a li…	.	ENST00000300289	573	586	CAAAATTTATTAT	1	YES	1.15587	0.000801113	5472	1456	2020	1312	1.71132	4.70646e-15	6392	1452	1357	1298	1565	1413	0.377642	0.999905	50177	36912	23145
2a	Muscle both up	ENSG00000254481	AP000911.2	.	.	.	.	.	.	.	.	NO	2.02834	0.00697808	151	17	33	15	1.71303	0.0075731	88	13	18	25	26	11	-0.195682	NA	4	5	8
2a	Muscle both up	ENSG00000081870	HSPB11	heat shock protein family B (small) member 11	A structure comprised of a core structure (in most organisms, a pair of centrioles) and peripheral material from which a microtubule-based structure, such as a spindle apparatus, is organized. Centrosomes occur close to the nucleus during interphase in many eukaryotic cells, though in animal cells it changes continually during the cell-division cycle. [GOC:mah, ISBN:0198547684];"The bidirectional…	.	.	.	.	.	.	NO	1.11682	0.00197335	797	210	272	230	1.71318	1.12338e-12	1131	268	257	237	248	240	0.194863	0.999905	2478	2218	1226
2a	Muscle both up	ENSG00000086570	FAT2	FAT atypical cadherin 2	The component of a membrane consisting of the gene products and protein complexes having at least some part of their peptide sequence embedded in the hydrophobic region of the membrane. [GOC:dos, GOC:go_curators];"Interacting selectively and non-covalently with calcium ions (Ca2+)." [GOC:ai];"The membrane surrounding a cell that separates the cell from its external environment. It consists of a p…	glomerular visceral epithelial cell migration	.	.	.	.	.	NO	2.54013	8.65868e-10	618	68	71	59	1.7132	0.00142457	255	78	29	49	66	51	-0.269384	NA	1	12	5
2a	Muscle both up	ENSG00000120262	CCDC170	coiled-coil domain containing 170	Interacting selectively and non-covalently with any protein or protein complex (a complex of two or more proteins that may include other nonprotein molecules). [GOC:go_curators]	.	ENST00000239374	2598	2611	GGAAATTTATTTT	1	YES	2.07187	0.0265218	108	9	25	8	1.71418	0.0303661	84	29	7	16	24	10	0.126562	0.999905	361	458	85
2a	Muscle both up	ENSG00000270011	ZNF559-ZNF177	ZNF559-ZNF177 readthrough	The living contents of a cell; the matter contained within (but not including) the plasma membrane, usually taken to exclude large vacuoles and masses of secretory or ingested material. In eukaryotes it includes the nucleus and cytoplasm. [ISBN:0198506732];"Interacting selectively and non-covalently with any metal ion." [GOC:ai];"Interacting selectively and non-covalently with any nucleic acid." …	.	.	.	.	.	.	NO	2.23228	0.0202071	70	5	10	8	1.71423	0.0416102	36	10	9	5	6	6	-0.500116	NA	16	36	27
2a	Muscle both up	ENSG00000229052	AL449283.1	.	.	.	.	.	.	.	.	NO	4.34991	2.80918e-10	400	4	16	10	1.71445	0.0207702	53	10	15	8	8	13	0.12917	NA	3	0	0
2a	Muscle both up	ENSG00000236015	AC011290.2	.	.	.	.	.	.	.	.	NO	2.42163	0.00216283	150	21	16	9	1.71851	0.00147038	90	18	17	21	24	16	NA	NA	0	0	0
2a	Muscle both up	ENSG00000175352	NRIP3	nuclear receptor interacting protein 3	The hydrolysis of proteins into smaller polypeptides and/or amino acids by cleavage of their peptide bonds. [GOC:bf, GOC:mah];"Interacting selectively and non-covalently with any protein or protein complex (a complex of two or more proteins that may include other nonprotein molecules)." [GOC:go_curators];"Catalysis of the hydrolysis of internal, alpha-peptide bonds in a polypeptide chain by a mec…	.	.	.	.	.	.	NO	3.37675	3.4195e-05	153	7	11	4	1.71852	0.0115869	62	10	9	16	14	15	0.727311	0.999905	2250	1737	486
2a	Muscle both up	ENSG00000065534	MYLK	.	.	AORTIC ANEURYSM FAMILIAL THORACIC 7	.	.	.	.	.	NO	1.2182	0.00649527	4814	1293	1809	907	1.71869	6.6189e-05	4461	1517	820	801	1056	663	0.522693	0.999905	47683	32877	18178
2a	Muscle both up	ENSG00000065911	MTHFD2	methylenetetrahydrofolate dehydrogenase (NADP+ dependent) 2, methenyltetrahydrofolate cyclohydrolase	The chemical reactions and pathways involving folic acid, pteroylglutamic acid. Folic acid is widely distributed as a member of the vitamin B complex and is essential for the synthesis of purine and pyrimidines. [ISBN:0198506732];"The chemical reactions and pathways resulting in the formation of folic acid and its derivatives." [GOC:ai];"Catalysis of the reaction: 5,10-methylenetetrahydrofolate +…	.	ENST00000394053	77	90	TTTAATTTATTCT	1	YES	2.18377	1.72844e-07	7284	675	1315	1051	1.7203	1.59165e-06	6009	926	1340	1561	1265	1415	0.342612	0.999905	17704	4808	12507
2a	Muscle both up	ENSG00000279422	AC231657.1	.	.	.	.	.	.	.	.	NO	4.76857	3.98643e-07	135	2	1	2	1.7205	0.0745126	28	4	5	4	10	4	NA	NA	0	0	0
2a	Muscle both up	ENSG00000275854	AC084824.4	.	.	.	.	.	.	.	.	NO	1.60658	0.0507745	84	16	15	17	1.72272	0.00479469	68	13	15	13	14	16	-0.0978602	NA	67	76	43
2a	Muscle both up	ENSG00000178904	DPY19L3	dpy-19 like 3 (C. elegans)	The component of a membrane consisting of the gene products and protein complexes having at least some part of their peptide sequence embedded in the hydrophobic region of the membrane. [GOC:dos, GOC:go_curators];"The inner, i.e. lumen-facing, lipid bilayer of the nuclear envelope." [GOC:ma];"Catalysis of the transfer of a mannosyl group to an acceptor molecule, typically another carbohydrate or …	.	.	.	.	.	.	NO	1.2691	0.00245084	1597	434	357	466	1.72308	6.23497e-10	1883	450	335	392	490	397	0.138436	0.999905	3548	3718	1590
2a	Muscle both up	ENSG00000220695	Z86062.1	.	.	.	.	.	.	.	.	NO	1.16409	0.076494	169	34	51	56	1.72316	0.000437317	200	43	62	39	45	26	0	NA	0	0	0
2a	Muscle both up	ENSG00000005189	REXO5	.	.	.	.	.	.	.	.	NO	1.6501	0.000451194	324	60	73	62	1.72397	6.41735e-05	363	111	70	56	88	67	0.095266	0.999905	676	756	274
2a	Muscle both up	ENSG00000145936	KCNMB1	potassium calcium-activated channel subfamily M regulatory beta subunit 1	Any process that results in a change in state or activity of a cell (in terms of movement, secretion, enzyme production, gene expression, etc.) as a result of a bile acid stimulus. [GO_REF:0000071, GOC:BHF, GOC:rl, GOC:TermGenie, PMID:21757002];"Any process that results in a change in state or activity of a cell (in terms of movement, secretion, enzyme production, gene expression, etc.) as a resu…	HYPERTENSION DIASTOLIC RESISTANCE TO	ENST00000274629	1182	1195	TGTTATTTAAATT	1	YES	1.83262	0.0191653	188	20	53	21	1.72431	0.0439976	149	68	13	17	21	28	0.123434	NA	4	1	0
2a	Muscle both up	ENSG00000155324	GRAMD3	GRAM domain containing 3	Any microtubule in the cytoplasm of a cell. [GOC:mah];"Interacting selectively and non-covalently with any protein or protein complex (a complex of two or more proteins that may include other nonprotein molecules)." [GOC:go_curators]	.	.	.	.	.	.	NO	1.41221	6.49945e-05	1225	274	363	254	1.72451	1.06309e-05	1320	414	302	233	242	238	-0.377141	0.999905	3483	4964	2579
2a	Muscle both up	ENSG00000144152	FBLN7	fibulin 7	Interacting selectively and non-covalently with calcium ions (Ca2+). [GOC:ai];"A layer consisting mainly of proteins (especially collagen) and glycosaminoglycans (mostly as proteoglycans) that forms a sheet underlying or overlying cells such as endothelial and epithelial cells. The proteins are secreted by cells in the vicinity. An example of this component is found in Mus musculus." [GOC:mtg_sen…	.	.	.	.	.	.	NO	1.52669	0.0134158	473	72	164	74	1.72488	3.21527e-05	350	94	57	63	100	65	-0.451569	0.999905	635	1208	354
2a	Muscle both up	ENSG00000261504	LINC01686	.	.	.	.	.	.	.	.	NO	2.3802	0.0198274	61	4	8	5	1.72504	0.044983	43	4	7	8	10	13	-0.0124435	NA	7	5	8
2a	Muscle both up	ENSG00000229124	VIM-AS1	.	.	.	.	.	.	.	.	NO	1.7164	0.0163003	133	29	23	20	1.72532	0.00167005	116	35	24	17	27	20	0.108011	0.999905	267	261	132
2a	Muscle both up	ENSG00000163297	ANTXR2	anthrax toxin receptor 2	The external part of the cell wall and/or plasma membrane. [GOC:jl, GOC:mtg_sensu, GOC:sm];"The component of a membrane consisting of the gene products and protein complexes having at least some part of their peptide sequence embedded in the hydrophobic region of the membrane." [GOC:dos, GOC:go_curators];"A biological process that directly contributes to the process of producing new individuals b…	JUVENILE HYALINE FIBROMATOSIS;HYALINE FIBROMATOSIS SYNDROME;INFANTILE SYSTEMIC HYALINOSIS	.	.	.	.	.	NO	1.40521	3.71927e-05	3613	960	941	726	1.72658	8.30573e-05	3829	1296	711	613	916	602	-0.106941	0.999905	18624	16916	14223
2a	Muscle both up	ENSG00000168779	SHOX2	short stature homeobox 2	Any process that modulates the frequency, rate or extent of chondrocyte differentiation. [GOC:mah];"The process whose specific outcome is the progression of the cartilage that will provide a scaffold for mineralization of endochondral bones." [GOC:dph];"Any process that activates or increases the frequency, rate or extent of transcription from an RNA polymerase II promoter." [GOC:go_curators, GOC…	.	ENST00000441443	1830	1843	AATTATTTATATT	1	YES	1.17554	0.016993	498	101	181	142	1.72779	8.45277e-05	690	228	110	147	146	112	0.515645	0.999905	3264	1930	1444
2a	Muscle both up	ENSG00000235912	AL031729.1	.	.	.	.	.	.	.	.	NO	1.48329	0.052058	113	21	21	30	1.72838	0.000384191	141	37	25	28	39	22	0.0531276	NA	9	10	2
2a	Muscle both up	ENSG00000251580	LINC02482	.	.	.	.	.	.	.	.	NO	1.30614	0.0491288	131	29	34	35	1.72856	1.09332e-05	190	42	47	39	41	36	-0.368812	0.999905	186	236	172
2a	Muscle both up	ENSG00000115353	TACR1	tachykinin receptor 1	The membrane surrounding a cell that separates the cell from its external environment. It consists of a phospholipid bilayer and associated proteins. [ISBN:0716731363];"The series of molecular signals generated as a consequence of a tachykinin, i.e. a short peptide with the terminal sequence (Phe-X-Gly-Leu-Met-NH2), binding to a cell surface receptor." [GOC:mah, PMID:14723970];"The part of a cell…	.	.	.	.	.	.	NO	2.99537	8.23511e-05	288	10	35	14	1.7289	0.0747909	85	25	33	11	5	7	-0.866994	NA	23	158	7
2a	Muscle both up	ENSG00000271430	c	.	.	.	.	.	.	.	.	NO	2.08424	9.19641e-07	2976	473	345	484	1.7292	8.97817e-14	1820	412	372	430	452	332	-0.384572	0.999905	1363	1791	1126
2a	Muscle both up	ENSG00000154114	TBCEL	tubulin folding cofactor E like	All of the contents of a cell excluding the plasma membrane and nucleus, but including other subcellular structures. [ISBN:0198547684];"Interacting selectively and non-covalently with any protein or protein complex (a complex of two or more proteins that may include other nonprotein molecules)." [GOC:go_curators];"Any of the various filamentous elements that form the internal framework of cells, …	.	.	.	.	.	.	NO	1.10879	0.000256033	2696	814	835	771	1.72922	2.04401e-05	3660	931	516	827	1094	601	0.234789	0.999905	5414	4718	2553
2a	Muscle both up	ENSG00000005884	ITGA3	integrin subunit alpha 3	The external part of the cell wall and/or plasma membrane. [GOC:jl, GOC:mtg_sensu, GOC:sm];"The attachment of a cell, either to another cell or to an underlying substrate such as the extracellular matrix, via cell adhesion molecules." [GOC:hb, GOC:pf];"Any process that results in a change in state or activity of a cell or an organism (in terms of movement, secretion, enzyme production, gene expre…	skin development;renal filtration;negative regulation of transforming growth factor beta receptor signaling pathway;Interstitial lung disease nephrotic syndrome and epidermolysis bullosa congenital;lung development;integrin alpha3-beta1 complex;nephron development;Congenital nephrotic syndrome-interstitial lung disease-epidermolysis bullosa syndrome;positive regulation of Wnt signaling pathway;ne…	.	.	.	.	.	NO	1.83146	0.000298441	4844	541	1310	738	1.73123	1.08353e-13	3933	880	769	853	910	878	0.279739	0.999905	7313	7992	2335
2a	Muscle both up	ENSG00000150076	AL356053.1	.	.	.	.	.	.	.	.	NO	2.15768	0.00436106	183	20	16	33	1.73134	0.000377481	196	35	31	40	47	54	0.391282	0.999905	208	146	79
2a	Muscle both up	ENSG00000261324	AC010168.2	.	.	.	.	.	.	.	.	NO	1.86803	0.000783741	436	80	54	83	1.73135	3.61205e-06	290	73	49	70	65	56	-0.257866	0.999905	176	215	130
2a	Muscle both up	ENSG00000214650	AC073592.1	.	.	.	.	.	.	.	.	NO	3.25538	1.04017e-06	233	10	13	17	1.73216	0.0953647	61	14	20	13	1	8	NA	NA	0	0	0
2a	Muscle both up	ENSG00000253559	OSGEPL1-AS1	.	.	.	.	.	.	.	.	NO	2.07388	0.0144802	101	15	17	8	1.73433	0.00410865	70	14	18	14	16	11	-0.106432	NA	27	32	19
2a	Muscle both up	ENSG00000275202	AL161421.1	.	.	.	.	.	.	.	.	NO	1.88626	0.0386212	97	8	14	21	1.7347	0.0245671	120	10	14	42	29	25	0.151974	NA	72	66	27
2a	Muscle both up	ENSG00000224204	PHEX-AS1	.	.	.	.	.	.	.	.	NO	2.39747	0.00586643	103	13	12	6	1.73588	0.0880991	28	3	3	4	10	6	-0.143728	NA	0	1	0
2a	Muscle both up	ENSG00000066468	FGFR2	fibroblast growth factor receptor 2	The external part of the cell wall and/or plasma membrane. [GOC:jl, GOC:mtg_sensu, GOC:sm];"Morphogenesis, during the embryonic phase, of a tissue or tissues that work together to perform a specific function or functions. Morphogenesis is the process in which anatomical structures are generated and organized. Organs are commonly observed as visibly distinct structures, but may also exist as loose…	CROUZON SYNDROME;LACRIMOAURICULODENTODIGITAL SYNDROME;FGFR2-related bent bone dysplasia;Scaphocephaly maxillary retrusion and mental retardation;Pfeiffer syndrome type 1;Antley-Bixler syndrome;positive regulation of MAPK cascade;BENT BONE DYSPLASIA SYNDROME;SAETHRE-CHOTZEN SYNDROME;PFEIFFER SYNDROME;Cutis gyrata-acanthosis nigricans-craniosynostosis syndrome;APERT SYNDROME;positive regulation of …	ENST00000613048	603	616	GTTAATTTATTAA	1	YES	4.13359	0.000600681	89	0	0	3	1.73684	0.045917	40	11	11	8	4	5	0.358752	0.999905	858	745	210
2a	Muscle both up	ENSG00000196284	SUPT3H	SPT3 homolog, SAGA and STAGA complex component	The synthesis of RNA from a DNA template by RNA polymerase II, originating at an RNA polymerase II promoter. Includes transcription of messenger RNA (mRNA) and certain small nuclear RNAs (snRNAs). [GOC:jl, GOC:txnOH, ISBN:0321000382];"Any process that activates or increases the frequency, rate or extent of cellular DNA-templated transcription." [GOC:go_curators, GOC:txnOH];"That part of the nucle…	positive regulation of defense response to virus by host	.	.	.	.	.	NO	2.05724	2.21163e-06	650	103	87	101	1.737	8.65289e-08	512	103	121	118	96	113	-0.0834784	0.999905	205	186	158
2a	Muscle both up	ENSG00000145632	PLK2	.	.	.	ENST00000274289	496	509	TTTTATTTATTAC	1	YES	1.14951	0.00942059	3044	664	1251	756	1.73711	1.41288e-09	3011	772	530	606	703	649	-0.556278	0.999905	4211	7101	3547
2a	Muscle both up	ENSG00000221986	MYBPHL	myosin binding protein H like	Elemental activities, such as catalysis or binding, describing the actions of a gene product at the molecular level. A given gene product may exhibit one or more molecular functions. [GOC:go_curators];"The part of a cell or its extracellular environment in which a gene product is located. A gene product may be located in one or more parts of a cell and its location may be as specific as a particu…	.	.	.	.	.	.	NO	5.11732	2.62723e-20	542	8	9	8	1.73812	0.0526609	126	11	7	46	29	28	-0.0994966	NA	0	0	3
2a	Muscle both up	ENSG00000259163	AL096869.2	.	.	.	.	.	.	.	.	NO	2.94915	0.00059604	128	4	11	10	1.73963	0.0537843	32	7	5	9	7	3	NA	NA	0	0	0
2a	Muscle both up	ENSG00000277782	AC068870.2	.	.	.	.	.	.	.	.	NO	1.62372	0.0735699	94	11	29	13	1.74026	0.0167834	63	21	13	10	13	7	0.248238	NA	115	79	46
2a	Muscle both up	ENSG00000066336	SPI1	Spi-1 proto-oncogene	Any process that activates or increases the frequency, rate or extent of cellular DNA-templated transcription. [GOC:go_curators, GOC:txnOH];"Interacting selectively and non-covalently with NFAT (nuclear factor of activated T cells) proteins, a family of transcription factors. NFAT proteins have crucial roles in the development and function of the immune system." [PMID:15928679];"The process in wh…	negative regulation of histone H4 acetylation;positive regulation of erythrocyte differentiation;histone H3 acetylation	.	.	.	.	.	NO	1.20338	0.0723691	912	165	432	162	1.74038	1.72108e-05	735	210	125	138	206	112	0.0817167	NA	1	0	0
2a	Muscle both up	ENSG00000133740	E2F5	E2F transcription factor 5	Morphogenesis of an organ. An organ is defined as a tissue or set of tissues that work together to perform a specific function or functions. Morphogenesis is the process in which anatomical structures are generated and organized. Organs are commonly observed as visibly distinct structures, but may also exist as loosely associated clusters of cells that work together to perform a specific function…	.	ENST00000256117	2650	2663	TTTAATTTATTAG	1	YES	1.51654	0.00365442	565	158	110	100	1.74149	2.52319e-10	610	132	149	125	143	112	0.165075	0.999905	200	135	128
2a	Muscle both up	ENSG00000278338	VWA8-AS1	.	.	.	.	.	.	.	.	NO	2.02612	0.0239149	75	11	11	8	1.74305	0.00964905	54	13	10	12	10	10	-0.00408612	NA	5	4	3
2a	Muscle both up	ENSG00000104611	SH2D4A	SH2 domain containing 4A	All of the contents of a cell excluding the plasma membrane and nucleus, but including other subcellular structures. [ISBN:0198547684];"Interacting selectively and non-covalently with any protein or protein complex (a complex of two or more proteins that may include other nonprotein molecules)." [GOC:go_curators];"Interacting selectively and non-covalently with any phosphatase." [GOC:jl];"Any pro…	.	.	.	.	.	.	NO	2.40398	4.2917e-05	229	23	26	28	1.74307	0.0116738	176	52	32	49	37	11	0.369746	0.999905	13217	9644	6017
2a	Muscle both up	ENSG00000265625	AC104564.6	.	.	.	.	.	.	.	.	NO	2.50004	1.20342e-08	524	59	64	49	1.74503	5.80984e-05	205	53	40	53	41	31	-0.0710646	NA	17	25	8
2a	Muscle both up	ENSG00000183722	LHFP	lipoma HMGIC fusion partner	The component of a membrane consisting of the gene products and protein complexes having at least some part of their peptide sequence embedded in the hydrophobic region of the membrane. [GOC:dos, GOC:go_curators];"Any molecular function by which a gene product interacts selectively and non-covalently with DNA (deoxyribonucleic acid)." [GOC:dph, GOC:jl, GOC:tb, GOC:vw]	.	.	.	.	.	.	NO	1.34203	8.62766e-07	7984	2025	2191	1890	1.74563	7.45401e-07	6949	1930	1285	1285	1916	1081	-0.197255	0.999905	7894	9120	5489
2a	Muscle both up	ENSG00000170921	TANC2	tetratricopeptide repeat, ankyrin repeat and coiled-coil containing 2	The process whose specific outcome is the progression of the embryo in the uterus over time, from formation of the zygote in the oviduct, to birth. An example of this process is found in Mus musculus. [GOC:go_curators, GOC:mtg_sensu]	.	ENST00000424789	3524	3537	TCTAATTTAATAT	1	YES	1.21844	0.000400155	1833	418	591	518	1.7457	1.06034e-14	2093	441	459	484	517	372	-0.234388	0.999905	3244	4225	2155
2a	Muscle both up	ENSG00000170370	EMX2	empty spiracles homeobox 2	The process in which a relatively unspecialized cell acquires specialized features of a neuron. [GOC:mah];"The regionalization process in which specific areas of cell differentiation are determined along the anterior-posterior axis. The anterior-posterior axis is defined by a line that runs from the head or mouth of an organism to the tail or opposite end of the organism." [GOC:dph, GOC:go_curato…	FAMILIAL SCHIZENCEPHALY EMX2-RELATED;Schizencephaly	.	.	.	.	.	NO	1.5721	0.000341612	429	78	108	89	1.74578	0.000171765	452	120	70	97	136	59	-0.244334	0.999905	3672	4035	2856
2a	Muscle both up	ENSG00000075651	PLD1	phospholipase D1	A process that modulates the formation of a microvillus. [GOC:mah];"Any process involved in the controlled self-propelled movement of a cell that results in translocation of the cell from one place to another." [GOC:dgh, GOC:dph, GOC:isa_complete, GOC:mlg];"A series of molecular signals within the cell that are mediated by a member of the Ras superfamily of proteins switching to a GTP-bound activ…	negative regulation of microvillus assembly	.	.	.	.	.	NO	1.17149	0.0326382	971	225	420	188	1.74693	0.000494146	1199	426	202	239	252	149	0.340143	0.999905	2289	1399	1245
2a	Muscle both up	ENSG00000279528	AC115618.3	.	.	.	.	.	.	.	.	NO	1.23475	0.0637769	172	37	41	57	1.74771	1.59944e-05	205	47	42	39	41	48	-0.097511	0.999905	234	227	169
2a	Muscle both up	ENSG00000106714	CNTNAP3	contactin associated protein-like 3	The component of a membrane consisting of the gene products and protein complexes having at least some part of their peptide sequence embedded in the hydrophobic region of the membrane. [GOC:dos, GOC:go_curators];"The process in which a cell in an organism interprets its surroundings." [GOC:go_curators];"The membrane surrounding a cell that separates the cell from its external environment. It con…	.	ENST00000377656	492	505	TGATATTTATAAA	1	YES	1.675	0.0288486	167	30	47	17	1.74986	0.00269079	119	31	30	21	30	12	0.00969065	NA	0	0	1
2a	Muscle both up	ENSG00000273058	AL359921.2	.	.	.	.	.	.	.	.	NO	2.11809	0.000953983	189	24	23	30	1.75114	0.000652726	131	21	24	27	30	34	-0.000565712	NA	20	23	10
2a	Muscle both up	ENSG00000243715	CACNA2D3-AS1	.	.	.	.	.	.	.	.	NO	2.95118	0.00140244	87	4	6	6	1.75269	0.0353887	44	15	9	7	7	5	0	NA	0	0	0
2a	Muscle both up	ENSG00000272734	ADIRF-AS1	.	.	.	.	.	.	.	.	NO	2.82607	1.72844e-07	6945	507	382	822	1.75278	0.00016266	2881	461	387	742	912	538	-0.372446	0.999905	330	356	330
2a	Muscle both up	ENSG00000168453	HR	hair growth associated	Any molecular function by which a gene product interacts selectively and non-covalently with DNA (deoxyribonucleic acid). [GOC:dph, GOC:jl, GOC:tb, GOC:vw];"The cellular synthesis of RNA on a template of DNA." [GOC:jl, GOC:txnOH];"Extra-nucleolar nuclear domains usually visualized by confocal microscopy and fluorescent antibodies to specific proteins." [GOC:ma, PMID:10330182];"That part of the nu…	ALOPECIA UNIVERSALIS CONGENITA;Marie Unna hereditary hypotrichosis;ATRICHIA WITH PAPULAR LESIONS;Alopecia universalis;HYPOTRICHOSIS 4	.	.	.	.	.	NO	1.57798	0.0143427	526	55	149	123	1.7534	3.14055e-06	595	139	96	108	139	147	-0.144313	0.999905	217	204	148
2a	Muscle both up	ENSG00000178852	EFCAB13	EF-hand calcium binding domain 13	All of the contents of a cell excluding the plasma membrane and nucleus, but including other subcellular structures. [ISBN:0198547684];"A membrane-bounded organelle of eukaryotic cells in which chromosomes are housed and replicated. In most cells, the nucleus contains all of the cell's chromosomes except the organellar chromosomes, and is the site of RNA synthesis and processing. In some species,…	.	.	.	.	.	.	NO	1.97877	0.00128034	317	65	41	38	1.75341	1.04886e-05	227	53	50	57	46	35	0.108079	0.999905	294	344	104
2a	Muscle both up	ENSG00000270951	AL121917.2	.	.	.	.	.	.	.	.	NO	2.4315	0.063806	28	1	2	2	1.75343	0.0951953	20	3	3	3	5	4	0.0326062	NA	5	3	2
2a	Muscle both up	ENSG00000100941	PNN	pinin, desmosome associated protein	The cellular synthesis of RNA on a template of DNA. [GOC:jl, GOC:txnOH];"That part of the nuclear content other than the chromosomes or the nucleolus." [GOC:ma, ISBN:0124325653];"The attachment of a cell, either to another cell or to an underlying substrate such as the extracellular matrix, via cell adhesion molecules." [GOC:hb, GOC:pf];"A discrete extra-nucleolar subnuclear domain, 20-50 in numb…	.	.	.	.	.	.	NO	2.66165	1.91304e-09	44522	4624	3129	5019	1.75414	3.09411e-11	22584	4118	5052	4686	5094	5190	-0.309088	0.999905	3616	3138	3800
2a	Muscle both up	ENSG00000269834	ZNF528-AS1	.	.	.	.	.	.	.	.	NO	2.35047	1.81907e-09	1710	246	214	169	1.75499	3.36745e-10	1069	250	243	229	198	222	-0.553217	0.999905	123	157	160
2a	Muscle both up	ENSG00000023516	AKAP11	A-kinase anchoring protein 11	A small organelle enclosed by a single membrane, and found in most eukaryotic cells. Contains peroxidases and other enzymes involved in a variety of metabolic processes including free radical detoxification, lipid catabolism and biosynthesis, and hydrogen peroxide metabolism. [GOC:pm, PMID:9302272, UniProtKB-KW:KW-0576];"An intracellular structure that can catalyze gamma-tubulin-dependent microtu…	.	ENST00000025301	3566	3579	TTATTTATTTATT	2	YES	1.43817	8.37207e-07	6456	1392	1609	1601	1.75516	5.24659e-10	7145	1306	1321	1741	1800	1480	-0.156965	0.999905	7730	9863	4538
2a	Muscle both up	ENSG00000154721	JAM2	junctional adhesion molecule 2	Interacting selectively and non-covalently with a nonidentical protein to form a heterodimer. [GOC:ai];"The movement of a leukocyte within or between different tissues and organs of the body." [GOC:add, ISBN:0781735149, PMID:14680625, PMID:14708592, PMID:7507411, PMID:8600538];"The membrane surrounding a cell that separates the cell from its external environment. It consists of a phospholipid bil…	.	ENST00000480456	2760	2773	TTTAATTTATTTT	1	YES	1.74168	6.3015e-05	5822	1109	1485	738	1.75562	0.000225919	4826	1657	923	817	1102	599	0.316773	0.999905	335	246	177
2a	Muscle both up	ENSG00000188921	HACD4	3-hydroxyacyl-CoA dehydratase 4	The component of a membrane consisting of the gene products and protein complexes having at least some part of their peptide sequence embedded in the hydrophobic region of the membrane. [GOC:dos, GOC:go_curators];"The irregular network of unit membranes, visible only by electron microscopy, that occurs in the cytoplasm of many eukaryotic cells. The membranes form a complex meshwork of tubular cha…	.	ENST00000495827	4372	4385	AGTAATTTATATT	1	YES	1.18161	0.0645886	331	83	138	57	1.75562	2.1611e-05	406	112	79	79	108	54	0.299461	0.999905	3644	3446	1292
2a	Muscle both up	ENSG00000167889	MGAT5B	mannosyl (alpha-1,6-)-glycoprotein beta-1,6-N-acetyl-glucosaminyltransferase, isozyme B	The component of a membrane consisting of the gene products and protein complexes having at least some part of their peptide sequence embedded in the hydrophobic region of the membrane. [GOC:dos, GOC:go_curators];"Interacting selectively and non-covalently with any metal ion." [GOC:ai];"A protein glycosylation process in which a carbohydrate or carbohydrate derivative unit is added to a protein v…	.	.	.	.	.	.	NO	1.97229	0.0509806	60	6	12	6	1.756	0.0385807	45	9	5	6	9	14	0.817048	0.999905	130	51	30
2a	Muscle both up	ENSG00000224429	LINC00539	.	.	.	.	.	.	.	.	NO	1.89909	0.0898987	41	6	5	5	1.75869	0.0507958	40	13	10	6	4	5	-0.0541801	NA	3	8	0
2a	Muscle both up	ENSG00000175697	GPR156	G protein-coupled receptor 156	The component of a membrane consisting of the gene products and protein complexes having at least some part of their peptide sequence embedded in the hydrophobic region of the membrane. [GOC:dos, GOC:go_curators];"A series of molecular signals that proceeds with an activated receptor promoting the exchange of GDP for GTP on the alpha-subunit of an associated heterotrimeric G-protein complex. The …	.	.	.	.	.	.	NO	2.63029	0.00184031	149	18	7	12	1.75904	0.0164496	168	51	14	44	44	16	-0.537913	0.999905	34	120	23
2a	Muscle both up	ENSG00000225580	AL358942.1	.	.	.	.	.	.	.	.	NO	1.72829	0.000300272	392	68	95	61	1.76022	2.04818e-07	362	67	84	77	75	80	0.0222538	NA	1	0	1
2a	Muscle both up	ENSG00000267398	AC006130.2	.	.	.	.	.	.	.	.	NO	3.50375	0.00498981	49	1	2	0	1.76262	0.0671703	30	4	9	4	8	3	NA	NA	0	0	0
2a	Muscle both up	ENSG00000174721	FGFBP3	fibroblast growth factor binding protein 3	A structure lying external to one or more cells, which provides structural support for cells or tissues. [GOC:mah, NIF_Subcellular:nlx_subcell_20090513];"Interacting selectively and non-covalently with a fibroblast growth factor." [PMID:9806903];"The space external to the outermost structure of a cell. For cells without external protective or external encapsulating structures this refers to space…	.	.	.	.	.	.	NO	1.73887	6.80534e-05	876	131	167	197	1.76451	4.91071e-06	729	155	132	136	140	197	-0.0753162	0.999905	97	54	90
2a	Muscle both up	ENSG00000250802	ZBED3-AS1	.	.	.	.	.	.	.	.	NO	1.47013	0.0708586	95	14	23	24	1.76469	0.00619957	72	20	12	17	15	9	-0.0370769	NA	26	23	20
2a	Muscle both up	ENSG00000171970	ZNF57	zinc finger protein 57	A membrane-bounded organelle of eukaryotic cells in which chromosomes are housed and replicated. In most cells, the nucleus contains all of the cell's chromosomes except the organellar chromosomes, and is the site of RNA synthesis and processing. In some species, or in specialized cell types, RNA metabolism or DNA replication may be absent. [GOC:go_curators];"Interacting selectively and non-coval…	.	.	.	.	.	.	NO	1.31086	0.0615322	193	65	42	35	1.76522	0.00381328	188	65	42	32	23	29	0.283832	0.999905	336	256	161
2a	Muscle both up	ENSG00000153790	C7orf31	chromosome 7 open reading frame 31	All of the contents of a cell excluding the plasma membrane and nucleus, but including other subcellular structures. [ISBN:0198547684];"A structure comprised of a core structure (in most organisms, a pair of centrioles) and peripheral material from which a microtubule-based structure, such as a spindle apparatus, is organized. Centrosomes occur close to the nucleus during interphase in many eukar…	.	ENST00000409280	932	945	GAATATTTATTTT	1	YES	1.39373	0.0143978	226	55	66	41	1.76656	0.000521983	208	33	33	41	47	59	0.18426	0.999905	114	88	56
2a	Muscle both up	ENSG00000187815	ZFP69	ZFP69 zinc finger protein	A membrane-bounded organelle of eukaryotic cells in which chromosomes are housed and replicated. In most cells, the nucleus contains all of the cell's chromosomes except the organellar chromosomes, and is the site of RNA synthesis and processing. In some species, or in specialized cell types, RNA metabolism or DNA replication may be absent. [GOC:go_curators];"Interacting selectively and non-coval…	.	.	.	.	.	.	NO	1.46568	0.0103217	323	89	59	68	1.76715	0.000119966	279	72	76	45	62	37	0.306929	0.999905	518	472	185
2a	Muscle both up	ENSG00000237765	FAM200B	family with sequence similarity 200 member B	All of the contents of a cell excluding the plasma membrane and nucleus, but including other subcellular structures. [ISBN:0198547684];"Any molecular function by which a gene product interacts selectively and non-covalently with DNA (deoxyribonucleic acid)." [GOC:dph, GOC:jl, GOC:tb, GOC:vw];"Interacting selectively and non-covalently with a specific DNA sequence in order to modulate transcriptio…	.	ENST00000422728	116	129	TTATATTTAATAA	1	YES	1.42062	0.000274721	2949	754	601	735	1.76771	3.30709e-13	3843	748	796	814	859	862	0.22161	0.999905	3592	3009	1805
2a	Muscle both up	ENSG00000167103	PIP5KL1	phosphatidylinositol-4-phosphate 5-kinase like 1	All of the contents of a cell excluding the plasma membrane and nucleus, but including other subcellular structures. [ISBN:0198547684];"Interacting selectively and non-covalently with any protein or protein complex (a complex of two or more proteins that may include other nonprotein molecules)." [GOC:go_curators];"Interacting selectively and non-covalently with ATP, adenosine 5'-triphosphate, a u…	.	.	.	.	.	.	NO	3.22122	0.000234969	110	5	8	4	1.76961	0.0442207	36	6	11	4	6	7	-0.363054	0.999905	138	169	139
2a	Muscle both up	ENSG00000196338	NLGN3	neuroligin 3	The external part of the cell wall and/or plasma membrane. [GOC:jl, GOC:mtg_sensu, GOC:sm];"Combining with an extracellular or intracellular messenger to initiate a change in cell activity." [GOC:ceb, ISBN:0198506732];"A process that modulates synaptic plasticity such that synapses are changed resulting in the increase in the rate, or frequency of synaptic transmission at the synapse." [GOC:dgh, …	Autism Spectrum Disorders;vocalization behavior;ASPERGER SYNDROME X-LINKED SUSCEPTIBILITY TO 1;social behavior;synapse organization;adult behavior;AUTISM SUSCEPTIBILITY TO X-LINKED 1;visual learning	.	.	.	.	.	NO	1.76525	0.0161049	159	27	40	17	1.77002	0.00387179	144	37	13	37	34	25	0.0596746	NA	32	31	14
2a	Muscle both up	ENSG00000116285	ERRFI1	ERBB receptor feedback inhibitor 1	The component of a plasma membrane consisting of gene products and protein complexes that are loosely bound to its cytoplasmic surface, but not integrated into the hydrophobic region. [GOC:mah];"Any process that results in a change in state or activity of a cell or an organism (in terms of movement, secretion, enzyme production, gene expression, etc.) as a result of a disturbance in organismal or…	.	.	.	.	.	.	NO	2.19165	3.72568e-12	7555	966	1028	1153	1.77136	4.18851e-10	4721	1128	1170	861	903	928	0.0946852	0.999905	2887	2602	1683
2a	Muscle both up	ENSG00000268043	NBPF12	neuroblastoma breakpoint family member 12	.	.	.	.	.	.	.	NO	1.19923	0.00696438	768	159	275	212	1.77368	9.11156e-06	729	104	146	194	191	128	-0.113957	0.999905	1262	1348	850
2a	Muscle both up	ENSG00000180957	PITPNB	phosphatidylinositol transfer protein beta	Interacting selectively and non-covalently with a lipid. [GOC:ai];"A membrane-bounded vesicle that is released into the extracellular region by fusion of the limiting endosomal membrane of a multivesicular body with the plasma membrane. Extracellular exosomes, also simply called exosomes, have a diameter of about 40-100 nm." [GOC:BHF, GOC:mah, GOC:vesicles, PMID:15908444, PMID:17641064, PMID:1944…	.	ENST00000455418	1273	1286	TTTAATTTAATTT	1	YES	1.78769	7.88541e-10	6472	1042	1426	1161	1.7769	4.04037e-19	4974	1144	1021	1054	1167	905	-0.208948	0.999905	2313	3063	1422
2a	Muscle both up	ENSG00000271555	AC113139.1	.	.	.	.	.	.	.	.	NO	2.45158	0.0214344	61	5	3	7	1.77746	0.0590983	34	7	3	8	4	9	0.0369444	NA	5	4	3
2a	Muscle both up	ENSG00000271643	AC112220.4	.	.	.	.	.	.	.	.	NO	1.55867	0.0280566	199	23	51	49	1.77775	0.00134406	205	23	37	43	65	41	-0.22494	0.999905	147	165	126
2a	Muscle both up	ENSG00000280107	AL022393.1	.	.	.	.	.	.	.	.	NO	1.70249	0.04001	116	16	16	29	1.77813	0.0141936	101	16	32	27	10	14	-0.00793312	NA	23	24	12
2a	Muscle both up	ENSG00000119333	WDR34	WD repeat domain 34	All of the contents of a cell excluding the plasma membrane and nucleus, but including other subcellular structures. [ISBN:0198547684];"A membrane-tethered, short cylindrical array of microtubules and associated proteins found at the base of a eukaryotic cilium (also called flagellum) that is similar in structure to a centriole and derives from it. The cilium basal body is the site of assembly an…	Severe Asphyxiating Thoracic Dysplasia;Short rib-polydactyly syndrome Verma-Naumoff type;Short-Rib Polydactyly Syndrome Type III;SHORT-RIB THORACIC DYSPLASIA 11 WITH OR WITHOUT POLYDACTYLY;Jeune syndrome	.	.	.	.	.	NO	2.09893	2.13296e-12	2469	361	417	330	1.77855	2.05567e-11	1464	313	334	270	305	318	0.203749	0.999905	2802	2536	1308
2a	Muscle both up	ENSG00000273175	BX323046.1	.	.	.	.	.	.	.	.	NO	1.81878	0.0242056	94	12	17	17	1.77984	0.0058314	100	10	18	26	28	18	0.0512587	NA	8	8	2
2a	Muscle both up	ENSG00000166033	HTRA1	HtrA serine peptidase 1	Interacting selectively and non-covalently with an insulin-like growth factor, any member of a group of polypeptides that are structurally homologous to insulin and share many of its biological activities, but are immunologically distinct from it. [ISBN:0198506732];"Any process that stops, prevents, or reduces the frequency, rate or extent of the BMP signaling pathway." [GOC:go_curators];"The spa…	Cerebral arteriopathy autosomal dominant with subcortical infarcts and leukoencephalopathy type 2;MACULAR DEGENERATION AGE-RELATED 7 SUSCEPTIBILITY TO;CEREBRAL ARTERIOPATHY AUTOSOMAL RECESSIVE WITH SUBCORTICAL INFARCTS AND LEUKOENCEPHALOPATHY;CARASIL syndrome	.	.	.	.	.	NO	1.1502	0.0507771	3928	897	1838	689	1.781	7.40395e-08	4357	1240	967	796	873	699	0.330842	0.999905	56220	43159	25910
2a	Muscle both up	ENSG00000272205	AL451050.2	.	.	.	.	.	.	.	.	NO	4.50062	4.36631e-17	1296	37	19	38	1.782	0.00249024	220	26	42	60	33	58	0.0323473	NA	2	0	2
2a	Muscle both up	ENSG00000247092	SNHG10	.	.	.	.	.	.	.	.	NO	1.49086	0.00290329	918	157	189	266	1.78206	8.05932e-08	1007	169	260	232	195	195	0.179295	0.999905	403	307	228
2a	Muscle both up	ENSG00000267355	AC022966.1	.	.	.	.	.	.	.	.	NO	3.46453	5.53574e-09	307	12	17	18	1.78385	0.00104265	97	17	20	23	17	21	-0.396188	NA	5	13	12
2a	Muscle both up	ENSG00000196247	ZNF107	zinc finger protein 107	A membrane-bounded organelle of eukaryotic cells in which chromosomes are housed and replicated. In most cells, the nucleus contains all of the cell's chromosomes except the organellar chromosomes, and is the site of RNA synthesis and processing. In some species, or in specialized cell types, RNA metabolism or DNA replication may be absent. [GOC:go_curators];"Interacting selectively and non-coval…	.	ENST00000613690	362	375	GATAATTTATACT	1	YES	1.61543	0.00435876	773	204	110	147	1.78394	6.5806e-08	884	217	188	178	224	123	0.0680131	0.999905	670	646	375
2a	Muscle both up	ENSG00000127863	TNFRSF19	TNF receptor superfamily member 19	The component of a membrane consisting of the gene products and protein complexes having at least some part of their peptide sequence embedded in the hydrophobic region of the membrane. [GOC:dos, GOC:go_curators];"The living contents of a cell; the matter contained within (but not including) the plasma membrane, usually taken to exclude large vacuoles and masses of secretory or ingested material.…	.	.	.	.	.	.	NO	1.5152	0.0448633	1187	136	487	151	1.7842	0.000208554	1189	304	186	360	234	142	1.06162	0.119166	16731	7938	3847
2a	Muscle both up	ENSG00000267041	ZNF850	zinc finger protein 850	A membrane-bounded organelle of eukaryotic cells in which chromosomes are housed and replicated. In most cells, the nucleus contains all of the cell's chromosomes except the organellar chromosomes, and is the site of RNA synthesis and processing. In some species, or in specialized cell types, RNA metabolism or DNA replication may be absent. [GOC:go_curators];"Interacting selectively and non-coval…	.	.	.	.	.	.	NO	1.02697	0.0756108	245	65	105	61	1.78473	0.000524356	257	83	56	43	39	41	-0.0404008	0.999905	429	426	287
2a	Muscle both up	ENSG00000251455	AC092611.1	.	.	.	.	.	.	.	.	NO	1.95999	0.0283775	146	29	25	8	1.78477	0.00375895	89	24	23	13	14	15	-0.0399238	NA	0	0	1
2a	Muscle both up	ENSG00000033170	FUT8	fucosyltransferase 8	The conversion of N-linked glycan (N = nitrogen) structures from the initially transferred oligosaccharide to a mature form, by the actions of glycosidases and glycosyltransferases. The early processing steps are conserved and play roles in glycoprotein folding and trafficking. [ISBN:0879695595, PMID:12736198];"The process of gaseous exchange between an organism and its environment. In plants, mi…	.	.	.	.	.	.	NO	1.2032	0.00116213	794	195	266	207	1.78505	6.42553e-09	1145	246	218	207	248	273	0.281153	0.999905	10130	10500	3326
2a	Muscle both up	ENSG00000168405	CMAHP	.	.	.	.	.	.	.	.	NO	1.22332	0.0135951	633	121	234	167	1.78518	0.00132256	717	124	93	261	138	110	-0.443462	0.999905	616	874	498
2a	Muscle both up	ENSG00000096093	EFHC1	EF-hand domain containing 1	Interacting selectively and non-covalently with calcium ions (Ca2+). [GOC:ai];"The bundle of microtubules and associated proteins that forms the core of cilia (also called flagella) in eukaryotic cells and is responsible for their movements." [GOC:bf, GOC:cilia, ISBN:0198547684];"A structure comprised of a core structure (in most organisms, a pair of centrioles) and peripheral material from which…	Juvenile absence epilepsy;cerebral cortex cell migration;EPILEPSY MYOCLONIC JUVENILE;EPILEPSY JUVENILE ABSENCE SUSCEPTIBILITY TO 1;Juvenile myoclonic epilepsy	.	.	.	.	.	NO	1.52562	1.96531e-06	1547	345	353	335	1.78559	8.10399e-15	1752	407	351	394	374	320	0.2756	0.999905	2896	2318	1390
2a	Muscle both up	ENSG00000120322	PCDHB8	protocadherin beta 8	The junction between a nerve fiber of one neuron and another neuron or muscle fiber or glial cell; the site of interneuronal communication. As the nerve fiber approaches the synapse it enlarges into a specialized structure, the presynaptic nerve ending, which contains mitochondria and synaptic vesicles. At the tip of the nerve ending is the presynaptic membrane; facing it, and separated from it b…	.	.	.	.	.	.	NO	2.28546	0.0337038	64	9	3	6	1.78627	0.0301897	39	5	7	11	7	7	0.43077	NA	45	9	19
2a	Muscle both up	ENSG00000146521	LINC01558	.	.	.	.	.	.	.	.	NO	1.52556	0.0495085	105	16	23	26	1.78743	0.00724546	123	20	16	30	43	14	NA	NA	0	0	0
2a	Muscle both up	ENSG00000277977	AC010332.1	.	.	.	.	.	.	.	.	NO	1.84571	0.0954749	54	11	4	7	1.78939	0.0424756	46	14	5	13	6	5	-0.553919	NA	16	43	25
2a	Muscle both up	ENSG00000123643	SLC36A1	solute carrier family 36 member 1	The directed movement of amino acids, organic acids containing one or more amino substituents, into, out of or within a cell, or between cells, by means of some agent such as a transporter or pore. [GOC:ai];"Catalysis of the transfer of a solute or solutes from one side of a membrane to the other according to the reaction: amino acid(out) + H+(out) = amino acid(in) + H+(in)." [GOC:ai];"The direct…	.	.	.	.	.	.	NO	1.49546	1.81009e-05	2519	521	732	479	1.79096	5.91133e-08	2421	472	685	421	511	430	-0.56852	0.999905	1069	1649	1010
2a	Muscle both up	ENSG00000214851	LINC00612	.	.	.	.	.	.	.	.	NO	2.38554	0.00100907	136	16	14	14	1.7911	0.00864481	93	16	8	24	22	21	0.0624101	NA	1	1	0
2a	Muscle both up	ENSG00000213988	ZNF90	zinc finger protein 90	A membrane-bounded organelle of eukaryotic cells in which chromosomes are housed and replicated. In most cells, the nucleus contains all of the cell's chromosomes except the organellar chromosomes, and is the site of RNA synthesis and processing. In some species, or in specialized cell types, RNA metabolism or DNA replication may be absent. [GOC:go_curators];"The cellular synthesis of RNA on a te…	.	.	.	.	.	.	NO	2.47821	0.000424631	144	14	16	14	1.79191	0.0145555	87	25	11	8	19	21	-0.204666	0.999905	145	175	105
2a	Muscle both up	ENSG00000263956	NBPF11	neuroblastoma breakpoint family member 11	All of the contents of a cell excluding the plasma membrane and nucleus, but including other subcellular structures. [ISBN:0198547684]	.	.	.	.	.	.	NO	1.30372	0.00567001	579	171	165	111	1.79226	1.82203e-05	541	105	157	124	92	79	-0.252232	0.999905	790	967	568
2a	Muscle both up	ENSG00000274031	AC092140.2	.	.	.	.	.	.	.	.	NO	2.1359	0.0244181	81	5	12	12	1.79349	0.0172723	48	7	12	8	8	11	0.0695921	NA	16	12	9
2a	Muscle both up	ENSG00000138738	PRDM5	PR/SET domain 5	The cellular synthesis of RNA on a template of DNA. [GOC:jl, GOC:txnOH];"Interacting selectively and non-covalently with DNA of a specific nucleotide composition, e.g. GC-rich DNA binding, or with a specific sequence motif or type of DNA e.g. promotor binding or rDNA binding." [GOC:jl];"Interacting selectively and non-covalently with a DNA region that regulates the transcription of a region of DN…	Brittle cornea syndrome;BRITTLE CORNEA SYNDROME 2;negative regulation of transcription involved in G1/S transition of mitotic cell cycle;histone deacetylation	ENST00000264808	666	679	CATTATTTATTCT	1	YES	1.0744	0.00373721	1054	334	309	319	1.7947	2.963e-10	1284	326	285	235	281	214	0.157604	0.999905	2295	2160	1116
2a	Muscle both up	ENSG00000260708	AL118516.1	.	.	.	.	.	.	.	.	NO	2.07698	2.20498e-07	2324	262	366	411	1.79632	1.25529e-06	2943	418	626	684	596	689	-0.0849928	0.999905	102	98	77
2a	Muscle both up	ENSG00000135338	LCA5	LCA5, lebercilin	All of the contents of a cell excluding the plasma membrane and nucleus, but including other subcellular structures. [ISBN:0198547684];"Interacting selectively and non-covalently with any protein or protein complex (a complex of two or more proteins that may include other nonprotein molecules)." [GOC:go_curators];"The directed movement of proteins into, out of or within a cell, or between cells, …	LEBER CONGENITAL AMAUROSIS 5;Severe early-childhood-onset retinal dystrophy;Leber congenital amaurosis	ENST00000392959	1964	1977	TTAAATTTATTTG	1	YES	1.74688	1.00251e-05	855	129	185	172	1.79867	2.49438e-07	636	168	139	101	142	108	0.588087	0.999905	1782	1238	586
2a	Muscle both up	ENSG00000105722	ERF	ETS2 repressor factor	The cellular synthesis of RNA on a template of DNA. [GOC:jl, GOC:txnOH];"Interacting selectively and non-covalently with DNA of a specific nucleotide composition, e.g. GC-rich DNA binding, or with a specific sequence motif or type of DNA e.g. promotor binding or rDNA binding." [GOC:jl];"That part of the nuclear content other than the chromosomes or the nucleolus." [GOC:ma, ISBN:0124325653];"Inter…	CRANIOSYNOSTOSIS 4;Isolated scaphocephaly;Familial lambdoid synostosis;Complex craniosynostosis;Isolated cloverleaf skull syndrome;Crouzon disease	.	.	.	.	.	NO	1.20516	0.0090167	2445	602	970	486	1.79987	9.34348e-05	3368	1062	792	529	639	424	-0.0114692	0.999905	2176	2244	1313
2a	Muscle both up	ENSG00000227051	C14orf132	chromosome 14 open reading frame 132	The component of a membrane consisting of the gene products and protein complexes having at least some part of their peptide sequence embedded in the hydrophobic region of the membrane. [GOC:dos, GOC:go_curators]	.	.	.	.	.	.	NO	3.60052	1.17135e-13	4927	166	384	185	1.79989	0.000693349	1757	570	435	256	333	188	0.596501	0.999905	7819	4011	3635
2a	Muscle both up	ENSG00000196981	WDR5B	WD repeat domain 5B	Interacting selectively and non-covalently with any protein or protein complex (a complex of two or more proteins that may include other nonprotein molecules). [GOC:go_curators]	.	.	.	.	.	.	NO	1.01929	0.026148	608	145	246	190	1.80007	4.7611e-05	814	221	201	180	131	100	0.104513	0.999905	1054	994	556
2a	Muscle both up	ENSG00000249992	TMEM158	transmembrane protein 158 (gene/pseudogene)	The component of a membrane consisting of the gene products and protein complexes having at least some part of their peptide sequence embedded in the hydrophobic region of the membrane. [GOC:dos, GOC:go_curators];"Interacting selectively and non-covalently with peptides, any of a group of organic compounds comprising two or more amino acids linked by peptide bonds." [GOC:jl]	.	ENST00000503771	511	528	TTTAATTTATTTAAAAT	2	YES	2.13606	0.00177825	763	54	183	77	1.80076	0.000319849	614	85	100	188	105	137	-0.836174	0.618865	394	722	550
2a	Muscle both up	ENSG00000226853	AC010894.2	.	.	.	.	.	.	.	.	NO	1.03179	0.0605388	192	57	66	56	1.80145	3.59403e-07	293	67	54	55	63	62	-0.327856	NA	17	33	21
2a	Muscle both up	ENSG00000271918	AC034236.2	.	.	.	.	.	.	.	.	NO	1.97651	0.000104823	1023	152	120	203	1.80169	3.37115e-07	759	138	129	160	162	187	-0.147357	0.999905	86	83	71
2a	Muscle both up	ENSG00000280987	MATR3	matrin 3	.	AMYOTROPHIC LATERAL SCLEROSIS 21	.	.	.	.	.	NO	2.81301	9.66569e-09	417	30	44	34	1.80171	0.000602514	166	21	47	36	36	27	0.02084	0.999905	73	87	34
2a	Muscle both up	ENSG00000248873	SERBP1P6	.	.	.	.	.	.	.	.	NO	1.00042	0.00432792	1180	395	417	331	1.8026	6.62502e-17	1748	354	391	360	393	324	-0.107861	NA	1	3	3
2a	Muscle both up	ENSG00000237436	AL590128.2	.	.	.	.	.	.	.	.	NO	2.00551	0.00149064	201	22	33	35	1.80272	2.11301e-06	247	44	45	53	60	51	0.207804	NA	34	21	13
2a	Muscle both up	ENSG00000257702	LBX2-AS1	.	.	.	.	.	.	.	.	NO	2.3105	2.90452e-06	496	49	85	52	1.80312	2.69328e-05	224	62	37	43	44	42	0.110608	0.999905	124	135	52
2a	Muscle both up	ENSG00000187372	PCDHB13	protocadherin beta 13	The component of a membrane consisting of the gene products and protein complexes having at least some part of their peptide sequence embedded in the hydrophobic region of the membrane. [GOC:dos, GOC:go_curators];"Interacting selectively and non-covalently with calcium ions (Ca2+)." [GOC:ai];"The membrane surrounding a cell that separates the cell from its external environment. It consists of a p…	.	ENST00000341948	774	787	TATAATTTAATGT	1	YES	1.87929	0.000573087	333	60	69	39	1.80446	4.23842e-05	233	60	32	49	54	42	-0.587769	0.999905	61	112	77
2a	Muscle both up	ENSG00000151490	PTPRO	protein tyrosine phosphatase, receptor type O	The progression of the glomerulus over time from its initial formation until its mature state. The glomerulus is a capillary tuft which forms a close network with the visceral epithelium (podocytes) and the mesangium to form the filtration barrier and is surrounded by Bowman's capsule in nephrons of the vertebrate kidney. The glomerulus is part of the nephron and is restricted to one body segment…	Familial idiopathic steroid-resistant nephrotic syndrome with diffuse mesangial sclerosis;monocyte chemotaxis;glomerulus development;non-membrane spanning protein tyrosine phosphatase activity;NEPHROTIC SYNDROME TYPE 6;Familial idiopathic steroid-resistant nephrotic syndrome with focal segmental hyalinosis;Familial idiopathic steroid-resistant nephrotic syndrome with minimal changes;Familial idio…	.	.	.	.	.	NO	1.4427	0.0944735	158	26	61	18	1.80502	0.0486347	85	12	6	18	36	7	-0.10384	NA	9	16	13
2a	Muscle both up	ENSG00000172667	ZMAT3	.	.	.	ENST00000311417	7643	7656	ACTTATTTAAAAT	1	YES	1.713	8.79148e-10	3369	628	735	624	1.80622	4.80463e-10	3699	672	640	895	903	711	-0.807558	0.475847	10833	21484	11276
2a	Muscle both up	ENSG00000226754	AL606760.1	.	.	.	.	.	.	.	.	NO	2.21738	0.0456573	56	3	10	4	1.80623	0.075462	24	6	5	2	4	4	-0.0519098	NA	55	50	36
2a	Muscle both up	ENSG00000271200	AC099791.2	.	.	.	.	.	.	.	.	NO	2.8975	8.22519e-05	217	23	14	10	1.8065	0.000545307	115	22	28	27	18	20	-0.221637	NA	39	35	40
[truncated: 12,246 more rows]
